# Supplementary material for: 2-[2-(Hydroxy­meth­yl)phen­yl]-1-(1-naphth­yl)ethanol
Source: Acta Crystallogr Sect E Struct Rep Online. 2010 Jan 16;66(Pt 2):o380. doi: 10.1107/S1600536810000383 (PMC2979784; doi:10.1107/S1600536810000383)
Supplement: Supplementary file 1 [file e-66-0o380-sup1.cif]

##############################################################################
###                                                                        ###
###        Electronic paper (Acta Crystallographica Section E)             ###
###                                                                        ###
##############################################################################
#                                                                            #
# This CIF contains the data in a paper accepted for publication in Acta     #
# Crystallographica Section E. It conforms to the requirements of Notes      #
# for Authors for Section E, and has been peer reviewed under the auspices   #
# of the IUCr Commission on Journals.                                        #
#                                                                            #
# Full details of the Crystallographic Information File format               #
# are given in the paper "The Crystallographic Information File (CIF):       #
# a New Standard Archive File for Crystallography" by S. R. Hall, F. H.      #
# Allen and I. D. Brown [Acta Cryst. (1991), A47, 655-685].                  #
#                                                                            #
# The current version of the core CIF dictionary is obtainable from          #
# ftp://ftp.iucr.org/pub/cif_core.dic. The current version number is 2.4.    #
#                                                                            #
# Software is freely available for graphical display of the structure(s) in  #
# this CIF.  For information consult the CIF home page http://www.iucr.org/  #
# cif/home.html                                                              #
#                                                                            #
# This file may be used for bona fide research purposes within the           #
# scientific community so long as proper attribution is given to the journal # 
# article from which it was obtained.                                        #
#                                                                            #
##############################################################################
                                             
data_global
_audit_creation_method     'SHELXL-97'
_journal_date_recd_electronic     2009-12-17
_journal_date_accepted     2010-01-05
_journal_name_full     'Acta Crystallographica, Section E'
_journal_year     2010
_journal_volume     66
_journal_issue      2
_journal_page_first     o380
_journal_page_last     o380
_journal_paper_category     QO
_journal_coeditor_code     BT5147
_publ_contact_author_name
;
'Dr F. Nawaz Khan'
;
_publ_contact_author_address
;
Chemistry Division
School of Advanced Science
VIT University,
Vellore 632 014, Tamil Nadu
India
;
_publ_contact_author_email     'nawaz_f@yahoo.co.in'
_publ_contact_author_fax     '(91) 416 2243092'
_publ_contact_author_phone     '(91) 416 2202334'
_publ_section_title
;
2-[2-(Hydroxymethyl)phenyl]-1-(1-naphthyl)ethanol
;
loop_
    _publ_author_name
    _publ_author_address
    'F. Nawaz Khan'
;
Chemistry Division
School of Advanced Science
VIT University,
Vellore 632 014, Tamil Nadu
India
;
    'P. Manivel'
;
Chemistry Division
School of Advanced Science
VIT University,
Vellore 632 014, Tamil Nadu
India
;
    'Venkatesha R. Hathwar'
;
Solid State and Structural Chemistry Unit
Indian Institute of Science
Bangalore 560 012, Karnataka
India
;
    'V. Krishnakumar'
;
Chemistry Division
School of Advanced Science
VIT University,
Vellore 632 014, Tamil Nadu
India
;
    'Richa Tyagi'
;
Chemistry Department
Hindu College
Delhi University,
Delhi 110 007
India
;
data_I
_chemical_name_systematic
;
2-[2-(Hydroxymethyl)phenyl]-1-(1-naphthyl)ethanol
;
_chemical_name_common     ?
_chemical_formula_moiety     'C19 H18 O2'
_chemical_formula_sum     'C19 H18 O2'
_chemical_formula_structural     ?
_chemical_formula_iupac     'C19 H18 O2'
_chemical_formula_weight     278.33
_chemical_melting_point     ?
_symmetry_cell_setting     Monoclinic
_symmetry_space_group_name_H-M     'C c'
_symmetry_space_group_name_Hall     'C -2yc'
loop_
    _symmetry_equiv_pos_site_id
    _symmetry_equiv_pos_as_xyz
    1 x,y,z
    2 x,-y,1/2+z
    3 1/2+x,1/2+y,z
    4 1/2+x,1/2-y,1/2+z
_cell_length_a     16.207(4)
_cell_length_b     12.820(3)
_cell_length_c     7.7888(18)
_cell_angle_alpha     90
_cell_angle_beta     111.172(3)
_cell_angle_gamma     90
_cell_volume     1509.2(6)
_cell_formula_units_Z     4
_cell_measurement_reflns_used     2097
_cell_measurement_theta_min     2.70
_cell_measurement_theta_max     26.33
_cell_measurement_temperature     290(2)
_cell_special_details
;
;
_exptl_crystal_description     'needle'
_exptl_crystal_colour     'colorless'
_exptl_crystal_size_max     0.60
_exptl_crystal_size_mid     0.10
_exptl_crystal_size_min     0.10
_exptl_crystal_size_rad     ?
_exptl_crystal_density_diffrn     1.225
_exptl_crystal_density_meas     ?
_exptl_crystal_density_method     'Not Measured'
_exptl_crystal_F_000     592
_exptl_absorpt_coefficient_mu     0.078
_exptl_absorpt_correction_type     'multi-scan'
_exptl_absorpt_process_details     '(SADABS; Sheldrick, 1996)'
_exptl_absorpt_correction_T_min     0.9425
_exptl_absorpt_correction_T_max     0.9922
_exptl_special_details
;
;
_diffrn_ambient_temperature     290(2)
_diffrn_radiation_type     MoK\a
_diffrn_radiation_wavelength     0.71073
_diffrn_radiation_source     'fine-focus sealed tube'
_diffrn_radiation_monochromator     graphite
_diffrn_measurement_device_type     'Bruker SMART CCD area-detector'
_diffrn_measurement_method     '\f and \w scans'
_diffrn_detector_area_resol_mean     ?
_diffrn_reflns_number     5447
_diffrn_reflns_av_R_equivalents     0.0387
_diffrn_reflns_av_sigmaI/netI     0.0319
_diffrn_reflns_theta_min     2.08
_diffrn_reflns_theta_max     25.68
_diffrn_reflns_theta_full     25.68
_diffrn_measured_fraction_theta_max     0.999
_diffrn_measured_fraction_theta_full     0.999
_diffrn_reflns_limit_h_min     -19
_diffrn_reflns_limit_h_max     19
_diffrn_reflns_limit_k_min     -15
_diffrn_reflns_limit_k_max     15
_diffrn_reflns_limit_l_min     -9
_diffrn_reflns_limit_l_max     9
_diffrn_reflns_reduction_process
;
;
_diffrn_standards_number     0
_diffrn_standards_interval_count     .
_diffrn_standards_interval_time     .
_diffrn_standards_decay_%     ?
loop_
    _diffrn_standard_refln_index_h
    _diffrn_standard_refln_index_k
    _diffrn_standard_refln_index_l
    ? ? ?
_refine_special_details
;
Refinement of <i>F</i>^2^ against ALL reflections. The weighted <i>R</i>-factor
<i>wR</i> and goodness of fit <i>S</i> are based on <i>F</i>^2^, conventional
<i>R</i>-factors <i>R</i> are based on <i>F</i>, with <i>F</i> set to zero for
negative <i>F</i>^2^. The threshold expression of <i>F</i>^2^ >
2\s(<i>F</i>^2^) is used only for calculating <i>R</i>-factors(gt) <i>etc</i>.
and is not relevant to the choice of reflections for refinement.
<i>R</i>-factors based on <i>F</i>^2^ are statistically about twice as large
as those based on <i>F</i>, and <i>R</i>- factors based on ALL data will be
even larger.
;
_reflns_number_total     1447
_reflns_number_gt     1216
_reflns_threshold_expression     I>2\s(I)
_refine_ls_structure_factor_coef     Fsqd
_refine_ls_matrix_type     full
_refine_ls_R_factor_all     0.0488
_refine_ls_R_factor_gt     0.0376
_refine_ls_wR_factor_gt     0.0810
_refine_ls_wR_factor_ref     0.0847
_refine_ls_goodness_of_fit_ref     1.073
_refine_ls_restrained_S_all     1.072
_refine_ls_number_reflns     1447
_refine_ls_number_parameters     198
_refine_ls_number_restraints     2
_refine_ls_hydrogen_treatment     mixed
_refine_ls_weighting_scheme     calc
_refine_ls_weighting_details
         'calc w=1/[\s^2^(Fo^2^)+(0.0524P)^2^+0.0000P] where P=(Fo^2^+2Fc^2^)/3'
_atom_sites_solution_hydrogens     geom
_atom_sites_solution_primary     direct
_atom_sites_solution_secondary     difmap
_refine_ls_shift/su_max     0.000
_refine_ls_shift/su_mean     0.000
_refine_diff_density_max     0.149
_refine_diff_density_min     -0.144
_refine_ls_extinction_method     none
_refine_ls_extinction_coef     ?
loop_
    _atom_type_symbol
    _atom_type_description
    _atom_type_scat_dispersion_real
    _atom_type_scat_dispersion_imag
    _atom_type_scat_source
    O O 0.0106 0.0060 'International Tables Vol C Tables 4.2.6.8 and 6.1.1.4'
    H H 0.0000 0.0000 'International Tables Vol C Tables 4.2.6.8 and 6.1.1.4'
    C C 0.0033 0.0016 'International Tables Vol C Tables 4.2.6.8 and 6.1.1.4'
_computing_data_collection     'SMART (Bruker, 2004)'
_computing_cell_refinement     'SAINT (Bruker, 2004)'
_computing_data_reduction     'SAINT (Bruker, 2004)'
_computing_structure_solution     'SHELXS97 (Sheldrick, 2008)'
_computing_structure_refinement     'SHELXL97 (Sheldrick, 2008)'
_computing_molecular_graphics
            'ORTEP-3 (Farrugia, 1997) and CAMERON (Watkin <i>et al.</i>,  1993)'
_computing_publication_material     'PLATON (Spek, 2009)'
loop_
    _atom_site_type_symbol
    _atom_site_label
    _atom_site_fract_x
    _atom_site_fract_y
    _atom_site_fract_z
    _atom_site_U_iso_or_equiv
    _atom_site_adp_type
    _atom_site_calc_flag
    _atom_site_refinement_flags
    _atom_site_occupancy
    _atom_site_disorder_assembly
    _atom_site_disorder_group
    O O1 0.07843(13) 0.13119(13) 0.4503(3) 0.0541(5) Uani d . 1 . .
    H H1O 0.074(2) 0.091(3) 0.357(6) 0.100(13) Uiso d . 1 . .
    O O2 0.05537(13) 0.04804(13) 0.7513(3) 0.0541(5) Uani d . 1 . .
    H H2O 0.068(3) 0.070(3) 0.647(6) 0.112(14) Uiso d . 1 . .
    C C1 0.12467(16) 0.27456(16) 0.2976(3) 0.0391(5) Uani d . 1 . .
    C C2 0.03809(18) 0.2984(2) 0.2052(4) 0.0513(6) Uani d . 1 . .
    H H2 -0.0052 0.2669 0.2399 0.062 Uiso calc R 1 . .
    C C3 0.0124(2) 0.3708(2) 0.0562(4) 0.0633(8) Uani d . 1 . .
    H H3 -0.0472 0.3859 -0.0056 0.076 Uiso calc R 1 . .
    C C4 0.0748(2) 0.4177(2) 0.0047(4) 0.0609(8) Uani d . 1 . .
    H H4 0.0575 0.4648 -0.0926 0.073 Uiso calc R 1 . .
    C C5 0.2323(3) 0.4454(2) 0.0452(4) 0.0681(9) Uani d . 1 . .
    H H5 0.2157 0.4922 -0.0527 0.082 Uiso calc R 1 . .
    C C6 0.3193(3) 0.4256(2) 0.1359(5) 0.0760(9) Uani d . 1 . .
    H H6 0.3617 0.4597 0.1020 0.091 Uiso calc R 1 . .
    C C7 0.3451(2) 0.3536(2) 0.2810(5) 0.0672(8) Uani d . 1 . .
    H H7 0.4049 0.3393 0.3419 0.081 Uiso calc R 1 . .
    C C8 0.28404(18) 0.30420(19) 0.3341(4) 0.0514(7) Uani d . 1 . .
    H H8 0.3029 0.2566 0.4305 0.062 Uiso calc R 1 . .
    C C9 0.19190(16) 0.32361(16) 0.2457(3) 0.0405(5) Uani d . 1 . .
    C C10 0.16515(18) 0.39629(17) 0.0958(3) 0.0476(6) Uani d . 1 . .
    C C11 0.15080(17) 0.19895(15) 0.4609(3) 0.0414(5) Uani d . 1 . .
    H H11 0.2007 0.1563 0.4591 0.050 Uiso calc R 1 . .
    C C12 0.17832(17) 0.25725(16) 0.6467(3) 0.0445(6) Uani d . 1 . .
    H H12A 0.2115 0.3191 0.6400 0.053 Uiso calc R 1 . .
    H H12B 0.1254 0.2799 0.6668 0.053 Uiso calc R 1 . .
    C C13 0.23412(17) 0.19156(17) 0.8103(3) 0.0415(5) Uani d . 1 . .
    C C14 0.32550(19) 0.1898(2) 0.8541(4) 0.0556(7) Uani d . 1 . .
    H H14 0.3500 0.2320 0.7877 0.067 Uiso calc R 1 . .
    C C15 0.3809(2) 0.1274(2) 0.9933(4) 0.0640(8) Uani d . 1 . .
    H H15 0.4415 0.1270 1.0184 0.077 Uiso calc R 1 . .
    C C16 0.3454(2) 0.0655(2) 1.0947(4) 0.0625(8) Uani d . 1 . .
    H H16 0.3818 0.0223 1.1868 0.075 Uiso calc R 1 . .
    C C17 0.2558(2) 0.06847(18) 1.0582(3) 0.0551(7) Uani d . 1 . .
    H H17 0.2325 0.0283 1.1292 0.066 Uiso calc R 1 . .
    C C18 0.19887(17) 0.13022(15) 0.9173(3) 0.0430(6) Uani d . 1 . .
    C C19 0.1015(2) 0.1264(2) 0.8835(4) 0.0537(7) Uani d . 1 . .
    H H19A 0.0936 0.1123 0.9990 0.064 Uiso calc R 1 . .
    H H19B 0.0756 0.1940 0.8399 0.064 Uiso calc R 1 . .
loop_
    _atom_site_aniso_label
    _atom_site_aniso_U_11
    _atom_site_aniso_U_22
    _atom_site_aniso_U_33
    _atom_site_aniso_U_12
    _atom_site_aniso_U_13
    _atom_site_aniso_U_23
    O1 0.0811(13) 0.0413(9) 0.0459(10) -0.0112(9) 0.0300(9) -0.0034(8)
    O2 0.0705(11) 0.0446(9) 0.0504(10) -0.0041(8) 0.0259(9) 0.0052(8)
    C1 0.0571(15) 0.0258(10) 0.0338(12) 0.0073(10) 0.0156(11) -0.0023(10)
    C2 0.0587(17) 0.0462(14) 0.0491(15) 0.0068(12) 0.0194(13) -0.0007(12)
    C3 0.0707(18) 0.0563(16) 0.0486(16) 0.0238(15) 0.0042(14) 0.0046(14)
    C4 0.093(2) 0.0376(13) 0.0428(15) 0.0156(15) 0.0134(15) 0.0089(12)
    C5 0.119(3) 0.0344(14) 0.0600(18) -0.0026(16) 0.0431(19) 0.0079(13)
    C6 0.098(3) 0.0610(19) 0.084(2) -0.0149(18) 0.051(2) 0.0039(18)
    C7 0.0674(19) 0.0587(18) 0.081(2) -0.0007(14) 0.0338(17) 0.0029(16)
    C8 0.0678(18) 0.0395(13) 0.0498(16) 0.0080(12) 0.0248(14) 0.0057(12)
    C9 0.0617(16) 0.0258(10) 0.0339(12) 0.0059(10) 0.0172(11) -0.0024(9)
    C10 0.0792(19) 0.0254(10) 0.0388(14) 0.0043(11) 0.0220(14) -0.0010(10)
    C11 0.0572(14) 0.0286(10) 0.0410(13) 0.0049(11) 0.0210(11) 0.0027(10)
    C12 0.0638(17) 0.0292(11) 0.0421(13) -0.0002(11) 0.0211(12) 0.0019(10)
    C13 0.0595(17) 0.0294(11) 0.0350(12) -0.0003(10) 0.0162(11) -0.0034(9)
    C14 0.0640(19) 0.0554(16) 0.0471(15) -0.0051(14) 0.0197(13) -0.0004(13)
    C15 0.0588(17) 0.0668(18) 0.0540(18) 0.0036(14) 0.0055(14) -0.0052(15)
    C16 0.083(2) 0.0468(15) 0.0401(15) 0.0099(14) 0.0012(14) 0.0023(12)
    C17 0.091(2) 0.0349(13) 0.0390(14) -0.0010(13) 0.0228(14) -0.0008(11)
    C18 0.0658(17) 0.0276(10) 0.0372(13) 0.0008(10) 0.0205(12) -0.0053(10)
    C19 0.078(2) 0.0406(14) 0.0529(16) 0.0035(12) 0.0364(14) 0.0016(12)
_geom_special_details
;
All s.u.'s (except the s.u. in the dihedral angle between two l.s. planes) are
estimated using the full covariance matrix. The cell s.u.'s are taken into
account individually in the estimation of s.u.'s in distances, angles and
torsion angles; correlations between s.u.'s in cell parameters are only used
when they are defined by crystal symmetry. An approximate (isotropic)
treatment of cell s.u.'s is used for estimating s.u.'s involving l.s. planes.
;
loop_
    _geom_bond_atom_site_label_1
    _geom_bond_atom_site_label_2
    _geom_bond_site_symmetry_2
    _geom_bond_distance
    _geom_bond_publ_flag
    O1 C11 . 1.438(3) ?
    O1 H1O . 0.87(4) ?
    O2 C19 . 1.439(3) ?
    O2 H2O . 0.94(5) ?
    C1 C2 . 1.361(3) ?
    C1 C9 . 1.437(3) ?
    C1 C11 . 1.533(3) ?
    C2 C3 . 1.425(4) ?
    C2 H2 . 0.9300 ?
    C3 C4 . 1.356(5) ?
    C3 H3 . 0.9300 ?
    C4 C10 . 1.404(4) ?
    C4 H4 . 0.9300 ?
    C5 C6 . 1.353(5) ?
    C5 C10 . 1.430(4) ?
    C5 H5 . 0.9300 ?
    C6 C7 . 1.402(5) ?
    C6 H6 . 0.9300 ?
    C7 C8 . 1.358(4) ?
    C7 H7 . 0.9300 ?
    C8 C9 . 1.422(4) ?
    C8 H8 . 0.9300 ?
    C9 C10 . 1.433(3) ?
    C11 C12 . 1.544(3) ?
    C11 H11 . 0.9800 ?
    C12 C13 . 1.523(3) ?
    C12 H12A . 0.9700 ?
    C12 H12B . 0.9700 ?
    C13 C14 . 1.395(4) ?
    C13 C18 . 1.408(3) ?
    C14 C15 . 1.386(4) ?
    C14 H14 . 0.9300 ?
    C15 C16 . 1.382(4) ?
    C15 H15 . 0.9300 ?
    C16 C17 . 1.375(5) ?
    C16 H16 . 0.9300 ?
    C17 C18 . 1.397(3) ?
    C17 H17 . 0.9300 ?
    C18 C19 . 1.504(4) ?
    C19 H19A . 0.9700 ?
    C19 H19B . 0.9700 ?
loop_
    _geom_angle_atom_site_label_1
    _geom_angle_atom_site_label_2
    _geom_angle_atom_site_label_3
    _geom_angle_site_symmetry_1
    _geom_angle_site_symmetry_3
    _geom_angle
    _geom_angle_publ_flag
    C11 O1 H1O . . 103(3) ?
    C19 O2 H2O . . 101(3) ?
    C2 C1 C9 . . 119.7(2) ?
    C2 C1 C11 . . 120.3(2) ?
    C9 C1 C11 . . 120.0(2) ?
    C1 C2 C3 . . 121.3(3) ?
    C1 C2 H2 . . 119.4 ?
    C3 C2 H2 . . 119.4 ?
    C4 C3 C2 . . 120.0(3) ?
    C4 C3 H3 . . 120.0 ?
    C2 C3 H3 . . 120.0 ?
    C3 C4 C10 . . 121.1(2) ?
    C3 C4 H4 . . 119.4 ?
    C10 C4 H4 . . 119.4 ?
    C6 C5 C10 . . 121.8(3) ?
    C6 C5 H5 . . 119.1 ?
    C10 C5 H5 . . 119.1 ?
    C5 C6 C7 . . 119.7(3) ?
    C5 C6 H6 . . 120.2 ?
    C7 C6 H6 . . 120.2 ?
    C8 C7 C6 . . 120.9(3) ?
    C8 C7 H7 . . 119.5 ?
    C6 C7 H7 . . 119.5 ?
    C7 C8 C9 . . 121.6(2) ?
    C7 C8 H8 . . 119.2 ?
    C9 C8 H8 . . 119.2 ?
    C8 C9 C10 . . 117.6(2) ?
    C8 C9 C1 . . 123.9(2) ?
    C10 C9 C1 . . 118.5(2) ?
    C4 C10 C5 . . 122.2(2) ?
    C4 C10 C9 . . 119.5(2) ?
    C5 C10 C9 . . 118.3(3) ?
    O1 C11 C1 . . 111.1(2) ?
    O1 C11 C12 . . 107.45(19) ?
    C1 C11 C12 . . 111.80(16) ?
    O1 C11 H11 . . 108.8 ?
    C1 C11 H11 . . 108.8 ?
    C12 C11 H11 . . 108.8 ?
    C13 C12 C11 . . 113.55(17) ?
    C13 C12 H12A . . 108.9 ?
    C11 C12 H12A . . 108.9 ?
    C13 C12 H12B . . 108.9 ?
    C11 C12 H12B . . 108.9 ?
    H12A C12 H12B . . 107.7 ?
    C14 C13 C18 . . 117.9(2) ?
    C14 C13 C12 . . 118.1(2) ?
    C18 C13 C12 . . 124.0(2) ?
    C15 C14 C13 . . 122.1(3) ?
    C15 C14 H14 . . 119.0 ?
    C13 C14 H14 . . 119.0 ?
    C16 C15 C14 . . 119.5(3) ?
    C16 C15 H15 . . 120.2 ?
    C14 C15 H15 . . 120.2 ?
    C17 C16 C15 . . 119.5(3) ?
    C17 C16 H16 . . 120.3 ?
    C15 C16 H16 . . 120.3 ?
    C16 C17 C18 . . 121.8(2) ?
    C16 C17 H17 . . 119.1 ?
    C18 C17 H17 . . 119.1 ?
    C17 C18 C13 . . 119.2(2) ?
    C17 C18 C19 . . 118.2(2) ?
    C13 C18 C19 . . 122.6(2) ?
    O2 C19 C18 . . 112.9(2) ?
    O2 C19 H19A . . 109.0 ?
    C18 C19 H19A . . 109.0 ?
    O2 C19 H19B . . 109.0 ?
    C18 C19 H19B . . 109.0 ?
    H19A C19 H19B . . 107.8 ?
loop_
    _geom_torsion_atom_site_label_1
    _geom_torsion_atom_site_label_2
    _geom_torsion_atom_site_label_3
    _geom_torsion_atom_site_label_4
    _geom_torsion_site_symmetry_1
    _geom_torsion_site_symmetry_2
    _geom_torsion_site_symmetry_3
    _geom_torsion_site_symmetry_4
    _geom_torsion
    _geom_torsion_publ_flag
    C9 C1 C2 C3 . . . . 0.5(3) ?
    C11 C1 C2 C3 . . . . 178.2(2) ?
    C1 C2 C3 C4 . . . . -0.3(4) ?
    C2 C3 C4 C10 . . . . 0.0(4) ?
    C10 C5 C6 C7 . . . . 1.4(5) ?
    C5 C6 C7 C8 . . . . -1.0(5) ?
    C6 C7 C8 C9 . . . . -0.2(4) ?
    C7 C8 C9 C10 . . . . 0.9(3) ?
    C7 C8 C9 C1 . . . . -179.2(3) ?
    C2 C1 C9 C8 . . . . 179.7(2) ?
    C11 C1 C9 C8 . . . . 2.1(3) ?
    C2 C1 C9 C10 . . . . -0.4(3) ?
    C11 C1 C9 C10 . . . . -178.10(18) ?
    C3 C4 C10 C5 . . . . -179.4(3) ?
    C3 C4 C10 C9 . . . . 0.1(4) ?
    C6 C5 C10 C4 . . . . 178.8(3) ?
    C6 C5 C10 C9 . . . . -0.7(4) ?
    C8 C9 C10 C4 . . . . 180.0(2) ?
    C1 C9 C10 C4 . . . . 0.2(3) ?
    C8 C9 C10 C5 . . . . -0.5(3) ?
    C1 C9 C10 C5 . . . . 179.7(2) ?
    C2 C1 C11 O1 . . . . 23.3(3) ?
    C9 C1 C11 O1 . . . . -159.00(19) ?
    C2 C1 C11 C12 . . . . -96.7(3) ?
    C9 C1 C11 C12 . . . . 81.0(2) ?
    O1 C11 C12 C13 . . . . 78.1(2) ?
    C1 C11 C12 C13 . . . . -159.79(19) ?
    C11 C12 C13 C14 . . . . 86.8(3) ?
    C11 C12 C13 C18 . . . . -91.5(3) ?
    C18 C13 C14 C15 . . . . 2.4(3) ?
    C12 C13 C14 C15 . . . . -176.0(2) ?
    C13 C14 C15 C16 . . . . -0.9(4) ?
    C14 C15 C16 C17 . . . . -1.2(4) ?
    C15 C16 C17 C18 . . . . 1.9(4) ?
    C16 C17 C18 C13 . . . . -0.3(3) ?
    C16 C17 C18 C19 . . . . 178.3(2) ?
    C14 C13 C18 C17 . . . . -1.8(3) ?
    C12 C13 C18 C17 . . . . 176.5(2) ?
    C14 C13 C18 C19 . . . . 179.7(2) ?
    C12 C13 C18 C19 . . . . -2.0(3) ?
    C17 C18 C19 O2 . . . . -90.6(3) ?
    C13 C18 C19 O2 . . . . 88.0(3) ?
loop_
    _geom_hbond_atom_site_label_D
    _geom_hbond_atom_site_label_H
    _geom_hbond_atom_site_label_A
    _geom_hbond_site_symmetry_A
    _geom_hbond_distance_DH
    _geom_hbond_distance_HA
    _geom_hbond_distance_DA
    _geom_hbond_angle_DHA
    _geom_hbond_publ_flag
    O1 H1O O2 2_554 0.87(4) 1.94(4) 2.721(3) 148(4) yes
    O2 H2O O1 . 0.94(5) 1.79(4) 2.721(3) 169(4) yes
