# Supplementary material for: 2-[2-(Hydroxy­meth­yl)phen­yl]-1-(1-naphth­yl)ethanol
Source: Acta Crystallogr Sect E Struct Rep Online. 2010 Jan 16;66(Pt 2):o380. doi: 10.1107/S1600536810000383 (PMC2979784; doi:10.1107/S1600536810000383)
Supplement: Supplementary file 2 [file e-66-0o380-Isup2.hkl]

#
# h,k,l, Fc-squared, Fo-squared, sigma(Fo-squared) and status flag
#
data_I
_shelx_title ' vh8_m in Cc'
_shelx_refln_list_code          4
_shelx_F_calc_maximum      165.49
_exptl_crystal_F_000       592.00
_reflns_d_resolution_high  0.8201
 
loop_
 _symmetry_equiv_pos_as_xyz
 'x, y, z'
 'x, -y, z+1/2'
 'x+1/2, y+1/2, z'
 'x+1/2, -y+1/2, z+1/2'
 
_cell_length_a    16.2074
_cell_length_b    12.8204
_cell_length_c     7.7888
_cell_angle_alpha  90.000
_cell_angle_beta  111.172
_cell_angle_gamma  90.000
 
_shelx_F_squared_multiplier     1.000
 
loop_
 _refln_index_h
 _refln_index_k
 _refln_index_l
 _refln_F_squared_calc
 _refln_F_squared_meas
 _refln_F_squared_sigma
 _refln_observed_status
   2   0   0    18823.99    15973.78    353.25 o
   4   0   0     6129.20     5040.17    111.93 o
   6   0   0     3432.66     3350.25     74.31 o
   8   0   0      935.45      842.24     19.34 o
  10   0   0      116.21      107.77      3.82 o
  12   0   0       37.49       36.18      3.62 o
  14   0   0        8.89        3.32      4.96 o
  16   0   0        7.01       11.94      6.14 o
  18   0   0        4.78        4.43      7.45 o
   1   1   0      394.15      393.14     11.64 o
   3   1   0     2228.15     2138.76     40.78 o
   5   1   0      917.27      822.92     14.35 o
   7   1   0     1453.72     1299.39     20.73 o
   9   1   0       63.36       53.21      1.86 o
  11   1   0       33.02       32.48      1.99 o
  13   1   0       13.02       21.70      3.12 o
  15   1   0       18.29       16.79      6.29 o
  17   1   0        3.97        0.00      4.63 o
   0   2   0     2581.69     2829.15    104.44 o
   2   2   0     2245.17     2232.44     42.29 o
   4   2   0     1707.64     1582.69     25.08 o
   6   2   0     2009.10     1936.66     33.65 o
   8   2   0      241.41      214.81      4.44 o
  10   2   0      131.36      121.84      2.95 o
  12   2   0       58.40       51.20      4.81 o
  14   2   0        6.92        1.01      3.17 o
  16   2   0        0.88        3.68      4.35 o
  18   2   0        1.86        0.41      5.44 o
   1   3   0      482.87      545.90     11.52 o
   3   3   0     1464.83     1499.17     24.51 o
   5   3   0      258.79      231.02      4.18 o
   7   3   0     1269.76     1270.34     22.46 o
   9   3   0      309.08      292.78      5.88 o
  11   3   0       36.50       36.67      2.84 o
  13   3   0      292.44      280.13      8.01 o
  15   3   0        7.72        8.44      6.31 o
  17   3   0       29.65       36.25      8.79 o
   0   4   0     4890.29     5408.85    120.24 o
   2   4   0      383.46      386.35      6.57 o
   4   4   0      659.46      600.73      9.92 o
   6   4   0      439.24      458.14      7.82 o
   8   4   0      489.04      463.61      8.85 o
  10   4   0      256.79      221.08      5.02 o
  12   4   0       98.58       94.29      4.05 o
  14   4   0       33.33       35.95      3.97 o
  16   4   0       37.11       43.33      4.70 o
   1   5   0      229.43      246.16      4.97 o
   3   5   0      263.23      282.74      5.11 o
   5   5   0      361.93      347.96      6.17 o
   7   5   0      273.10      256.47      4.91 o
   9   5   0       89.29       82.40      3.75 o
  11   5   0      563.18      526.74     11.55 o
  13   5   0      306.51      270.97     13.74 o
  15   5   0       17.12       12.27      4.11 o
  17   5   0        0.57        0.00      4.76 o
   0   6   0      414.40      400.61      9.88 o
   2   6   0      230.59      225.81      6.45 o
   4   6   0      232.51      271.46      5.13 o
   6   6   0       88.98      101.25      2.75 o
   8   6   0       14.92       10.27      2.19 o
  10   6   0       73.06       74.69      3.76 o
  12   6   0       27.57       21.85      3.41 o
  14   6   0       14.82        9.47      4.04 o
  16   6   0        7.21        4.19      5.42 o
   1   7   0      827.61      887.78     14.68 o
   3   7   0      808.60      886.05     14.69 o
   5   7   0      268.29      271.27      5.31 o
   7   7   0       85.76       90.10      3.23 o
   9   7   0      384.90      395.21      8.32 o
  11   7   0      230.55      219.01      6.83 o
  13   7   0        9.43       12.63      3.76 o
  15   7   0       15.41       10.94      6.07 o
   0   8   0      420.43      447.27     11.28 o
   2   8   0     1144.09     1240.95     20.28 o
   4   8   0     1008.91     1132.32     18.67 o
   6   8   0       14.85       26.97      3.34 o
   8   8   0       32.97       31.58      2.87 o
  10   8   0      426.41      446.82     10.57 o
  12   8   0      108.82      110.41      5.16 o
  14   8   0       11.41       18.03      9.59 o
   1   9   0      162.97      158.10      3.85 o
   3   9   0       90.40       93.05      3.01 o
   5   9   0       11.06       11.73      2.64 o
   7   9   0      185.16      196.85      5.35 o
   9   9   0      242.08      237.72      6.25 o
  11   9   0       70.08       75.79      4.90 o
  13   9   0       15.12       24.54      6.91 o
  15   9   0        2.95       15.74     12.36 o
   0  10   0        2.42        0.00      3.02 o
   2  10   0       44.12       44.83      2.62 o
   4  10   0       12.17        5.50      2.71 o
   6  10   0      146.85      150.63      4.85 o
   8  10   0      157.09      159.17      5.23 o
  10  10   0       15.75       15.44      4.91 o
  12  10   0       16.36       14.14      5.83 o
  14  10   0       27.02       40.16      6.72 o
   1  11   0      156.13      157.71      4.35 o
   3  11   0      180.88      169.18      5.09 o
   5  11   0       83.26       85.78      4.05 o
   7  11   0      238.45      237.67      6.60 o
   9  11   0      447.03      446.11     13.05 o
  11  11   0       46.88       41.83      5.77 o
  13  11   0        9.89        8.27      5.89 o
   0  12   0      355.73      339.41     10.23 o
   2  12   0      154.16      155.71      5.21 o
   4  12   0       55.42       53.31      4.32 o
   6  12   0       38.12       30.41      3.89 o
   8  12   0       34.48       38.06      4.93 o
  10  12   0       12.71       18.13      5.69 o
   1  13   0      162.26      146.47      5.40 o
   3  13   0      122.60      119.96      7.23 o
   5  13   0       67.91       68.63      5.34 o
   7  13   0       41.77       43.05      5.29 o
   9  13   0       51.88       41.40      6.27 o
   0  14   0       14.87        0.50      6.68 o
   2  14   0       39.87       42.86      4.58 o
   4  14   0      114.99      120.15      6.59 o
   6  14   0       34.47       28.59      5.56 o
   8  14   0       61.15       51.38      8.54 o
   1  15   0      317.50      282.73     10.86 o
   3  15   0      202.14      187.29     12.23 o
   5  15   0       66.97       65.30      6.66 o
 -19   1   1        8.09       16.49      5.79 o
 -17   1   1        3.48        0.00      5.60 o
 -15   1   1       76.05       74.69      4.53 o
 -13   1   1      298.19      282.43      9.94 o
 -11   1   1       32.68       31.67      2.16 o
  -9   1   1      880.58      795.45     24.82 o
  -7   1   1      742.20      717.58     14.02 o
  -5   1   1      521.03      461.65      9.12 o
  -3   1   1     5420.69     5237.44     97.98 o
  -1   1   1      622.02      550.56      9.97 o
   1   1   1     3123.04     3089.12     60.22 o
   3   1   1      900.24      740.29     13.04 o
   5   1   1      983.96      964.82     18.88 o
   7   1   1      709.58      739.28     12.10 o
   9   1   1       15.26       16.24      1.61 o
  11   1   1       92.63       85.09      3.03 o
  13   1   1       32.09       24.92      3.83 o
  15   1   1       10.75       18.23      4.35 o
  17   1   1        2.23        4.59      5.21 o
 -18   2   1        0.36        0.00      4.97 o
 -16   2   1       15.59       24.03      7.70 o
 -14   2   1      141.38      126.93      5.12 o
 -12   2   1      302.04      272.08      6.42 o
 -10   2   1       35.51       32.26      3.06 o
  -8   2   1     1283.91     1220.26     27.56 o
  -6   2   1     1150.80     1142.76     21.65 o
  -4   2   1     1680.15     1579.00     25.02 o
  -2   2   1    15514.14    16341.37    389.69 o
   0   2   1    16697.09    17732.37    413.78 o
   2   2   1     3277.82     3284.06     64.19 o
   4   2   1      382.76      379.43      7.06 o
   6   2   1      314.87      340.84      6.54 o
   8   2   1      166.22      157.16      4.03 o
  10   2   1      131.21      119.56      3.46 o
  12   2   1      147.14      136.55      6.65 o
  14   2   1       79.62       76.42      5.25 o
  16   2   1        1.75        1.75     10.38 o
 -17   3   1        0.32        2.96      4.06 o
 -15   3   1        3.79        4.81      3.69 o
 -13   3   1      201.64      191.15      8.56 o
 -11   3   1      117.09      107.04      4.38 o
  -9   3   1       42.76       42.76      2.00 o
  -7   3   1      287.92      292.43      5.24 o
  -5   3   1     1230.94     1231.05     19.72 o
  -3   3   1     2682.03     2885.15     45.41 o
  -1   3   1    27386.49    30649.29    674.28 o
   1   3   1     3259.44     3384.62     77.00 o
   3   3   1      616.02      571.14     10.31 o
   5   3   1     1485.31     1465.94     25.72 o
   7   3   1       46.57       49.46      2.12 o
   9   3   1      220.07      218.18      4.94 o
  11   3   1      279.53      255.78      6.44 o
  13   3   1      140.12      149.76      5.70 o
  15   3   1        7.46       13.40      4.56 o
  17   3   1        1.09        0.00      6.78 o
 -18   4   1        0.99        3.19      9.06 o
 -16   4   1       10.43       13.64      4.00 o
 -14   4   1        1.68        0.00      4.48 o
 -12   4   1      154.39      142.02      6.92 o
 -10   4   1       50.38       51.81      2.39 o
  -8   4   1       36.66       36.98      1.86 o
  -6   4   1      171.14      178.30      3.60 o
  -4   4   1      556.34      566.60      9.41 o
  -2   4   1     1452.68     1649.07     26.20 o
   0   4   1     3642.83     4233.38     66.57 o
   2   4   1     2419.69     2646.61     52.10 o
   4   4   1       24.73       24.23      1.66 o
   6   4   1       79.41       74.06      2.45 o
   8   4   1      633.26      615.03     11.52 o
  10   4   1      264.10      252.89      5.78 o
  12   4   1       43.34       51.70      3.56 o
  14   4   1       34.20       35.06      4.95 o
  16   4   1        1.53       12.01      6.64 o
 -17   5   1        9.14       13.31      4.45 o
 -15   5   1       35.69       38.12      4.15 o
 -13   5   1       42.50       42.88      4.75 o
 -11   5   1      124.72      122.00      4.27 o
  -9   5   1      408.29      410.25      7.39 o
  -7   5   1     2417.50     2593.44     41.35 o
  -5   5   1     2606.12     2919.44     46.32 o
  -3   5   1       21.23       19.40      1.50 o
  -1   5   1     1415.77     1614.45     25.82 o
   1   5   1       32.71       36.11      1.57 o
   3   5   1     1220.52     1332.56     26.65 o
   5   5   1      258.99      251.11      5.31 o
   7   5   1       39.27       41.10      2.30 o
   9   5   1      301.24      293.77      6.39 o
  11   5   1      399.79      385.06      9.08 o
  13   5   1        0.73        3.70      6.62 o
  15   5   1        5.76        2.63      5.11 o
 -16   6   1       21.97       19.47      4.45 o
 -14   6   1       26.55       33.25      5.37 o
 -12   6   1      427.50      410.91      9.72 o
 -10   6   1      124.47      121.12      4.30 o
  -8   6   1      256.50      271.16      5.35 o
  -6   6   1      716.61      749.40     12.57 o
  -4   6   1     2249.94     2464.69     39.30 o
  -2   6   1       72.68       76.91      3.14 o
   0   6   1     1066.98     1160.77     21.71 o
   2   6   1      440.18      451.43     10.36 o
   4   6   1     1575.90     1721.75     34.42 o
   6   6   1       85.35       77.23      2.86 o
   8   6   1       62.22       59.95      2.95 o
  10   6   1       24.66       23.35      2.91 o
  12   6   1       85.68       94.03      5.51 o
  14   6   1        0.93        0.00      8.05 o
  16   6   1        5.52        7.96      5.97 o
 -17   7   1        8.86        2.61      4.99 o
 -15   7   1        7.20        6.37      4.16 o
 -13   7   1       95.60      103.29      5.28 o
 -11   7   1      297.05      301.44      7.84 o
  -9   7   1        7.96        5.50      2.84 o
  -7   7   1       77.26       75.10      2.67 o
  -5   7   1      258.10      255.78      5.09 o
  -3   7   1       48.84       50.72      2.13 o
  -1   7   1       52.23       55.61      2.14 o
   1   7   1      256.48      270.81      8.88 o
   3   7   1      766.39      789.38     13.19 o
   5   7   1      356.60      379.19      7.73 o
   7   7   1      162.79      162.19      4.44 o
   9   7   1      249.35      246.64      6.05 o
  11   7   1      132.89      134.10      6.16 o
  13   7   1       16.92       21.82      4.69 o
  15   7   1        6.04       16.72      5.90 o
 -16   8   1        7.90        4.54      4.91 o
 -14   8   1       18.38       12.97      4.56 o
 -12   8   1        0.51       14.28      8.90 o
 -10   8   1       15.44       11.68      3.35 o
  -8   8   1        9.23        6.15      2.58 o
  -6   8   1       34.66       30.27      2.24 o
  -4   8   1       53.04       61.15      2.70 o
  -2   8   1       73.19       76.88      2.57 o
   0   8   1       28.67       28.96      2.04 o
   2   8   1       31.06       33.60      2.07 o
   4   8   1      123.88      125.61      3.82 o
   6   8   1      287.06      296.93      6.67 o
   8   8   1      228.08      223.15      6.50 o
  10   8   1       61.05       69.18      4.52 o
  12   8   1       25.43       26.53      4.89 o
  14   8   1        5.04        1.37      5.16 o
 -15   9   1        8.43        3.39      5.03 o
 -13   9   1      118.40      118.67      5.65 o
 -11   9   1      299.10      306.76      8.44 o
  -9   9   1      130.15      130.46      6.01 o
  -7   9   1        3.92        3.45      2.70 o
  -5   9   1      201.48      212.66      4.85 o
  -3   9   1      251.12      266.63      5.47 o
  -1   9   1      233.25      223.99      4.82 o
   1   9   1      410.82      454.58     10.36 o
   3   9   1       43.61       50.81      2.90 o
   5   9   1      261.27      270.02      6.40 o
   7   9   1      602.03      622.26     13.99 o
   9   9   1      305.05      282.55      7.92 o
  11   9   1       49.09       55.04      5.90 o
  13   9   1        3.03        5.83      5.39 o
 -14  10   1        0.01        2.26      6.16 o
 -12  10   1       89.44       94.61      5.79 o
 -10  10   1       17.67       11.76      5.79 o
  -8  10   1       87.20       93.60      4.19 o
  -6  10   1       31.24       31.42      3.19 o
  -4  10   1      409.83      411.62      8.75 o
  -2  10   1      255.84      248.27      5.41 o
   0  10   1        5.09        5.01      2.27 o
   2  10   1       13.01       13.42      2.71 o
   4  10   1       44.82       49.85      3.24 o
   6  10   1       46.01       54.25      4.15 o
   8  10   1      170.45      172.85      6.27 o
  10  10   1       80.53       78.79      5.72 o
  12  10   1       11.47       12.38      5.45 o
 -13  11   1       18.58       12.89      5.84 o
 -11  11   1       31.12       32.35      4.99 o
  -9  11   1       89.15       88.64      6.28 o
  -7  11   1       27.52       34.12      3.82 o
  -5  11   1      189.36      196.74      6.30 o
  -3  11   1       75.23       72.08      3.35 o
  -1  11   1      217.39      196.65      4.90 o
   1  11   1       50.14       49.84      3.37 o
   3  11   1       79.04       77.92      3.94 o
   5  11   1       65.48       67.54      4.66 o
   7  11   1      243.42      243.42      7.64 o
   9  11   1      161.85      162.56      6.48 o
  11  11   1       40.37       39.10      5.90 o
 -12  12   1        1.18        0.00      9.23 o
 -10  12   1       99.86       98.78      6.65 o
  -8  12   1      146.07      133.68      6.20 o
  -6  12   1      146.76      141.56      7.59 o
  -4  12   1      372.50      354.88      8.35 o
  -2  12   1      248.81      244.10      5.94 o
   0  12   1       83.47       83.30      4.12 o
   2  12   1       24.27       24.55      4.12 o
   4  12   1       18.06       10.74      4.22 o
   6  12   1        8.30        5.84      4.45 o
   8  12   1        0.80        0.00      4.67 o
  10  12   1        6.43        9.45      5.87 o
  -9  13   1      136.69      145.18      7.88 o
  -7  13   1       47.78       48.76      5.15 o
  -5  13   1       81.25       81.54      4.89 o
  -3  13   1      217.02      222.78      6.64 o
  -1  13   1       72.70       69.22      4.72 o
   1  13   1       31.24       37.45      8.23 o
   3  13   1        9.38       11.33      6.76 o
   5  13   1       60.19       56.07      5.52 o
   7  13   1        2.69        1.50      4.99 o
   9  13   1        5.15        9.85      5.62 o
  -8  14   1       79.97       82.04      7.30 o
  -6  14   1       58.77       56.91      5.11 o
  -4  14   1      132.29      127.24      5.85 o
  -2  14   1       80.39       85.61      6.94 o
   0  14   1       88.44       85.84      5.83 o
   2  14   1       13.98       14.58      6.05 o
   4  14   1       41.56       37.34      7.78 o
   6  14   1       33.31       32.05      5.75 o
  -5  15   1       14.55       12.33      5.36 o
  -3  15   1       20.49       26.97      7.01 o
  -1  15   1       60.05       71.46      7.24 o
   1  15   1       11.91       15.08      8.15 o
   3  15   1       25.74       22.80      5.95 o
 -18   0   2       19.20       11.00      6.88 o
 -16   0   2       81.40       86.47      7.87 o
 -14   0   2      778.81      796.05     51.25 o
 -12   0   2      531.73      520.12     15.50 o
 -10   0   2       91.79       83.30      4.00 o
  -8   0   2     1790.93     1784.05     48.19 o
  -6   0   2     2743.11     2690.74     94.76 o
  -4   0   2     4106.54     4088.87    108.61 o
  -2   0   2      639.37      637.38     14.55 o
   0   0   2      390.00      367.85      8.62 o
   2   0   2      507.04      461.55     10.76 o
   4   0   2      131.92      132.65      3.84 o
   6   0   2     1575.26     1557.77     35.27 o
   8   0   2        8.34       10.12      3.19 o
  10   0   2      515.39      469.16     45.82 o
  12   0   2       29.36       22.01      8.42 o
  14   0   2       51.29       40.25      7.08 o
 -19   1   2        4.54       26.33      5.88 o
 -17   1   2       30.31       42.79      6.72 o
 -15   1   2       12.64       10.51      2.87 o
 -13   1   2      282.11      278.85      6.74 o
 -11   1   2      120.63      119.22      6.17 o
  -9   1   2      541.90      506.83     10.38 o
  -7   1   2      248.58      256.49      5.62 o
  -5   1   2     1542.80     1446.03     24.94 o
  -3   1   2     1110.88     1043.19     16.98 o
  -1   1   2    10555.92    10511.33    182.32 o
   1   1   2      394.52      387.39      7.17 o
   3   1   2      157.29      148.35      3.20 o
   5   1   2      825.56      781.89     12.76 o
   7   1   2      130.44      122.79      2.83 o
   9   1   2       58.52       56.51      2.51 o
  11   1   2      119.86      113.63      4.17 o
  13   1   2       16.33       11.29      3.27 o
  15   1   2        0.73        3.52      6.41 o
 -18   2   2        7.37       14.61      4.50 o
 -16   2   2        7.64        5.01      3.58 o
 -14   2   2       44.54       49.60      3.22 o
 -12   2   2      119.37      118.56      5.88 o
 -10   2   2      518.40      483.69     12.03 o
  -8   2   2      678.54      666.98     12.05 o
  -6   2   2      638.52      627.57     11.24 o
  -4   2   2     2478.16     2335.55     49.49 o
  -2   2   2     8614.09     8886.35    154.09 o
   0   2   2     7855.44     8174.86    141.60 o
   2   2   2     1332.07     1290.66     25.66 o
   4   2   2      221.97      194.31      4.05 o
   6   2   2      101.46      104.50      2.85 o
   8   2   2      215.11      198.89      4.58 o
  10   2   2       23.74       25.08      2.48 o
  12   2   2       69.58       68.46      3.94 o
  14   2   2        7.36       10.63      5.74 o
  16   2   2        3.47        6.64      7.14 o
 -19   3   2        1.13        0.93      4.80 o
 -17   3   2       18.25       20.67      4.30 o
 -15   3   2       29.76       24.68      3.71 o
 -13   3   2      236.48      226.63      5.86 o
 -11   3   2       39.68       40.03      2.58 o
  -9   3   2      171.50      159.14      3.78 o
  -7   3   2     1214.54     1270.95     22.26 o
  -5   3   2      100.67      110.31      2.44 o
  -3   3   2     1649.38     1666.67     26.43 o
  -1   3   2    10852.48    11967.51    207.65 o
   1   3   2     4857.93     5183.81    101.20 o
   3   3   2     1552.20     1674.29     33.22 o
   5   3   2      121.39      128.50      3.19 o
   7   3   2      483.13      471.37      9.96 o
   9   3   2      310.41      305.05      6.54 o
  11   3   2       15.42       11.33      2.71 o
  13   3   2       66.02       56.49      5.60 o
  15   3   2        3.72       12.61      6.44 o
 -18   4   2        1.68        8.08      9.29 o
 -16   4   2       35.28       30.42      4.01 o
 -14   4   2        1.89        0.00      3.15 o
 -12   4   2      104.63      100.79      6.68 o
 -10   4   2      276.85      269.14      7.55 o
  -8   4   2      464.04      511.16     11.02 o
  -6   4   2     1293.67     1391.35     22.39 o
  -4   4   2       52.37       50.94      1.77 o
  -2   4   2     1183.19     1243.66     23.91 o
   0   4   2     5072.17     5753.08    100.20 o
   2   4   2     2860.14     3105.73     60.96 o
   4   4   2      486.11      484.53     10.41 o
   6   4   2      435.51      465.33      8.96 o
   8   4   2      257.79      247.47      5.54 o
  10   4   2      130.37      135.91      4.88 o
  12   4   2        0.99        0.00      3.54 o
  14   4   2       18.92        7.45      5.11 o
 -17   5   2        1.03        4.25      4.31 o
 -15   5   2       11.70       11.73      3.70 o
 -13   5   2       51.58       48.54      3.83 o
 -11   5   2      101.11      101.18      3.83 o
  -9   5   2      768.80      820.99     15.13 o
  -7   5   2      514.97      534.69     10.01 o
  -5   5   2        6.44        3.30      1.45 o
  -3   5   2      446.20      479.10      8.39 o
  -1   5   2     2026.20     2083.36     33.15 o
   1   5   2     1011.38     1038.16     18.71 o
   3   5   2      416.26      437.21      9.59 o
   5   5   2      154.26      155.01      4.49 o
   7   5   2      781.41      761.46     16.10 o
   9   5   2        4.46        2.88      3.42 o
  11   5   2      145.13      151.46      5.54 o
  13   5   2        7.93       12.37      4.56 o
  15   5   2        5.25        0.00      6.88 o
 -18   6   2        0.23        1.57      8.05 o
 -16   6   2        3.88        4.27      4.17 o
 -14   6   2       12.46       10.56      3.71 o
 -12   6   2       58.84       53.34      3.81 o
 -10   6   2       35.77       33.56      2.59 o
  -8   6   2       53.02       56.78      2.36 o
  -6   6   2       22.01       21.22      1.83 o
  -4   6   2      203.84      211.75      5.20 o
  -2   6   2     1371.28     1511.91     24.36 o
   0   6   2     3067.03     3550.57     56.25 o
   2   6   2     1293.24     1427.05     28.87 o
   4   6   2       31.70       33.54      3.12 o
   6   6   2      442.80      444.53     10.13 o
   8   6   2      185.19      187.37      5.65 o
  10   6   2       44.67       41.68      4.01 o
  12   6   2       74.20       81.16      5.59 o
  14   6   2        5.45        3.24      5.00 o
 -17   7   2        1.67        3.54      4.59 o
 -15   7   2       21.59       17.65      4.34 o
 -13   7   2      115.75      108.04      5.31 o
 -11   7   2       58.37       58.67      3.79 o
  -9   7   2      222.92      230.72      5.53 o
  -7   7   2      463.39      491.22      8.80 o
  -5   7   2       89.66       80.18      2.63 o
  -3   7   2      134.94      131.83      3.26 o
  -1   7   2      443.07      453.43      8.01 o
   1   7   2       22.76       19.33      1.89 o
   3   7   2      230.89      231.93      6.11 o
   5   7   2      199.83      206.84      6.88 o
   7   7   2     1187.62     1196.14     24.88 o
   9   7   2      178.08      172.21      5.79 o
  11   7   2      139.13      153.43      5.90 o
  13   7   2        7.25        6.08      5.17 o
 -16   8   2        2.31        0.00      4.77 o
 -14   8   2        6.95       12.84      5.95 o
 -12   8   2      123.56      115.04      5.07 o
 -10   8   2       38.90       39.95      3.57 o
  -8   8   2       21.34       24.49      2.67 o
  -6   8   2      109.93      110.20      3.28 o
  -4   8   2       50.02       47.52      2.38 o
  -2   8   2      244.42      246.96      5.07 o
   0   8   2      663.52      697.20     11.92 o
   2   8   2      189.52      208.23      5.07 o
   4   8   2      446.14      452.42     10.56 o
   6   8   2      716.42      727.46     15.93 o
   8   8   2      453.37      447.58     10.84 o
  10   8   2       64.76       62.58      4.60 o
  12   8   2       10.50        6.94      5.13 o
 -15   9   2       24.97       28.02      5.09 o
 -13   9   2       40.20       44.38      4.78 o
 -11   9   2       87.37       92.05      5.15 o
  -9   9   2        5.39        3.45      3.23 o
  -7   9   2      161.64      150.27      4.11 o
  -5   9   2      161.39      158.03      5.53 o
  -3   9   2      196.95      209.10      4.76 o
  -1   9   2      184.57      187.11      4.43 o
   1   9   2      453.64      461.92     10.81 o
   3   9   2      248.63      264.95      7.23 o
   5   9   2       94.19       94.27      4.61 o
   7   9   2       33.66       35.78      4.78 o
   9   9   2       24.19       21.61      4.21 o
  11   9   2       53.99       67.53      6.00 o
  13   9   2       31.11       55.69      9.69 o
 -14  10   2        2.27        6.69      5.18 o
 -12  10   2       13.76       12.63      4.78 o
 -10  10   2       67.19       73.65      4.79 o
  -8  10   2       71.61       76.76      4.43 o
  -6  10   2      190.87      181.15      4.79 o
  -4  10   2      326.29      335.58      6.86 o
  -2  10   2      267.64      269.40      5.82 o
   0  10   2      112.73      120.73      4.82 o
   2  10   2      401.06      386.51      9.69 o
   4  10   2      174.37      182.14      6.22 o
   6  10   2        6.69        1.04      5.56 o
   8  10   2       40.23       40.40      4.59 o
  10  10   2       22.39       28.02      4.89 o
  12  10   2       11.49       19.05      8.63 o
 -13  11   2        8.70       10.51      5.13 o
 -11  11   2       67.07       76.07      5.38 o
  -9  11   2      144.13      154.92      6.32 o
  -7  11   2      124.61      115.42      5.34 o
  -5  11   2      260.24      273.81      6.26 o
  -3  11   2       37.00       30.38      3.08 o
  -1  11   2      124.10      127.89      5.35 o
   1  11   2        1.49        9.02      3.73 o
   3  11   2       73.17       74.89      4.74 o
   5  11   2       50.84       50.24      4.69 o
   7  11   2       51.63       57.37      4.95 o
   9  11   2        9.89       14.53      4.81 o
  11  11   2       59.44       78.15      6.77 o
 -12  12   2       22.71       23.03      7.03 o
 -10  12   2      137.77      142.18      9.47 o
  -8  12   2       83.06       85.42      5.55 o
  -6  12   2       91.05       87.16      5.58 o
  -4  12   2      375.62      382.83      9.03 o
  -2  12   2      256.43      245.98      7.74 o
   0  12   2      266.59      271.41      8.25 o
   2  12   2       93.37       94.98      5.34 o
   4  12   2       63.52       64.16      5.20 o
   6  12   2       26.93       23.39      4.99 o
   8  12   2        8.70       21.67      5.74 o
  -9  13   2      127.44      125.54     10.63 o
  -7  13   2       24.51       29.57      6.51 o
  -5  13   2        1.38        0.00      4.59 o
  -3  13   2       22.68       12.55      4.85 o
  -1  13   2       62.48       68.81      5.41 o
   1  13   2      164.98      147.92      6.58 o
   3  13   2       43.74       53.45      6.86 o
   5  13   2        6.27       10.67      5.06 o
   7  13   2       15.91       11.26      5.31 o
  -8  14   2       87.45       96.90      9.73 o
  -6  14   2      102.66       95.00      7.77 o
  -4  14   2      200.98      183.25      9.63 o
  -2  14   2      195.42      167.84      7.39 o
   0  14   2       79.03       78.56      6.15 o
   2  14   2       52.51       60.48      5.83 o
   4  14   2       23.08       18.37      5.80 o
  -3  15   2       16.20       17.77      7.02 o
  -1  15   2       81.62       78.58      6.77 o
   1  15   2        6.79        6.28      5.90 o
 -19   1   3        3.57        8.57      4.97 o
 -17   1   3       33.39       45.29      5.37 o
 -15   1   3      120.88      116.70      4.40 o
 -13   1   3      795.92      766.31     26.17 o
 -11   1   3      281.42      277.61      6.54 o
  -9   1   3      140.37      147.14      3.99 o
  -7   1   3      565.60      591.86     11.91 o
  -5   1   3      875.71      850.99     16.22 o
  -3   1   3      287.41      281.05      4.96 o
  -1   1   3      105.56      102.13      2.67 o
   1   1   3       80.23       72.14      2.20 o
   3   1   3      162.28      160.79      4.07 o
   5   1   3      159.52      153.29      3.26 o
   7   1   3      165.03      162.76      5.81 o
   9   1   3      203.39      207.51     11.35 o
  11   1   3      366.06      362.27     25.28 o
  13   1   3       46.31       43.20      7.28 o
 -18   2   3       11.25       17.59      4.41 o
 -16   2   3       17.12       17.76      3.38 o
 -14   2   3      325.85      349.58      8.31 o
 -12   2   3      167.75      170.78      4.79 o
 -10   2   3      530.69      526.74     10.98 o
  -8   2   3      795.95      777.79     13.94 o
  -6   2   3     1553.01     1622.77     28.19 o
  -4   2   3     1092.21     1069.33     17.20 o
  -2   2   3     1319.15     1344.39     23.84 o
   0   2   3     2531.52     2763.29     48.28 o
   2   2   3      425.24      445.12      9.54 o
   4   2   3      764.27      749.91     15.53 o
   6   2   3       25.80       23.35      2.00 o
   8   2   3       99.46       95.91      3.90 o
  10   2   3      232.46      234.84     10.47 o
  12   2   3       19.00       24.93      4.56 o
  14   2   3        1.41        0.97      9.96 o
 -19   3   3       10.88       14.32      4.84 o
 -17   3   3       14.04       21.04      5.03 o
 -15   3   3       34.08       38.70      3.43 o
 -13   3   3      112.01      102.88      5.25 o
 -11   3   3      398.75      375.65      8.35 o
  -9   3   3      580.57      586.98     12.07 o
  -7   3   3       16.91       18.56      1.73 o
  -5   3   3     1890.59     1876.04     29.84 o
  -3   3   3     1277.10     1382.98     24.57 o
  -1   3   3     2474.64     2712.34     47.53 o
   1   3   3     1808.60     1916.47     38.03 o
   3   3   3      266.78      251.20      6.00 o
   5   3   3      190.25      186.95      5.01 o
   7   3   3      314.08      327.83      7.94 o
   9   3   3       51.95       52.63      3.65 o
  11   3   3       11.62        9.18      4.14 o
  13   3   3        8.30       10.61      5.80 o
 -18   4   3        4.71        5.67      4.71 o
 -16   4   3        1.05        1.06      3.82 o
 -14   4   3       21.32       27.99      3.18 o
 -12   4   3       61.36       60.97      3.25 o
 -10   4   3      174.97      176.90      4.34 o
  -8   4   3        8.54        8.94      1.79 o
  -6   4   3      273.89      241.97      4.67 o
  -4   4   3      704.02      794.72     13.09 o
  -2   4   3     4321.73     4573.42     79.85 o
   0   4   3     1510.56     1701.38     30.18 o
   2   4   3      178.18      202.42      5.19 o
   4   4   3      595.77      612.31     13.07 o
   6   4   3      523.49      529.17     16.04 o
   8   4   3       45.23       39.16      3.47 o
  10   4   3        0.93        0.00      3.44 o
  12   4   3        2.89        1.89      4.63 o
  14   4   3        9.87       16.09     13.20 o
 -17   5   3        1.72        0.00      4.22 o
 -15   5   3       36.19       47.55      4.26 o
 -13   5   3      190.30      187.84      5.53 o
 -11   5   3        1.99        4.84      2.43 o
  -9   5   3       94.40       91.23      3.08 o
  -7   5   3      318.60      339.54      6.22 o
  -5   5   3      153.92      160.60      6.31 o
  -3   5   3     2059.07     2200.39     38.96 o
  -1   5   3     4745.04     5113.45     89.23 o
   1   5   3      107.36      106.71      4.09 o
   3   5   3      260.17      250.87      6.30 o
   5   5   3      158.42      161.14      5.92 o
   7   5   3      456.04      448.22     11.33 o
   9   5   3       11.08       12.40      4.06 o
  11   5   3       26.06       34.24      4.26 o
  13   5   3       14.52       23.37      6.07 o
 -18   6   3       22.74       28.28      5.23 o
 -16   6   3       11.59       12.06      8.15 o
 -14   6   3       44.35       46.43      4.20 o
 -12   6   3      283.69      275.02      8.60 o
 -10   6   3       40.63       39.39      2.69 o
  -8   6   3       49.56       45.90      2.57 o
  -6   6   3       97.79       91.64      2.73 o
  -4   6   3      233.05      260.21     10.09 o
  -2   6   3     3663.08     4121.73     72.32 o
   0   6   3     2144.51     2336.55     41.42 o
   2   6   3       40.15       38.18      2.72 o
   4   6   3      335.69      345.10      8.38 o
   6   6   3      297.70      313.22     10.19 o
   8   6   3      189.26      190.71      5.99 o
  10   6   3        4.48        4.07      4.05 o
  12   6   3        5.03        5.75      4.56 o
 -17   7   3       18.22       15.00      5.05 o
 -15   7   3       27.49       34.66      4.59 o
 -13   7   3       58.51       47.71      4.30 o
 -11   7   3      102.88       93.48      3.81 o
  -9   7   3       88.66       94.82      5.01 o
  -7   7   3       77.46       69.76      2.89 o
  -5   7   3      134.34      135.50      3.52 o
  -3   7   3       23.67       24.93      2.18 o
  -1   7   3      249.62      276.12      6.21 o
   1   7   3      169.24      165.43      5.09 o
   3   7   3       24.57       28.49      3.13 o
   5   7   3      178.56      196.82      6.07 o
   7   7   3      172.27      151.37      5.48 o
   9   7   3        9.21       12.41      3.85 o
  11   7   3       28.22       35.52      4.95 o
  13   7   3        4.30       21.20      7.13 o
 -16   8   3        2.88        1.85      4.78 o
 -14   8   3        0.60        0.00      4.16 o
 -12   8   3       39.50       41.27      5.46 o
 -10   8   3       38.51       47.90      3.33 o
  -8   8   3      390.96      386.24      8.24 o
  -6   8   3      169.26      170.12      4.25 o
  -4   8   3        2.64        3.11      2.22 o
  -2   8   3       81.06       83.69      3.57 o
   0   8   3       52.38       53.43      3.61 o
   2   8   3      112.52      111.65      4.80 o
   4   8   3      101.83       96.96      4.59 o
   6   8   3       68.12       65.29      4.42 o
   8   8   3       65.71       58.90      4.55 o
  10   8   3       21.98       35.99      4.71 o
  12   8   3        0.95        0.00      5.89 o
 -15   9   3       45.14       52.63      5.55 o
 -13   9   3       12.67       12.36      4.32 o
 -11   9   3       51.24       55.92      4.28 o
  -9   9   3      193.05      182.47      7.10 o
  -7   9   3      247.87      256.77      7.57 o
  -5   9   3     1102.34     1123.02     18.91 o
  -3   9   3      320.26      330.75      7.59 o
  -1   9   3      343.32      361.36      9.19 o
   1   9   3      402.00      370.36      9.35 o
   3   9   3      104.00      109.08      4.89 o
   5   9   3      151.13      168.25      6.88 o
   7   9   3       62.29       60.50      4.76 o
   9   9   3       55.47       65.76      5.17 o
  11   9   3       37.12       37.17      5.44 o
 -14  10   3       14.33        8.85      5.01 o
 -12  10   3      117.73      123.03      6.28 o
 -10  10   3        7.75        3.88      4.21 o
  -8  10   3        2.23        8.15      3.30 o
  -6  10   3      303.77      286.93      7.19 o
  -4  10   3      307.44      328.35      7.81 o
  -2  10   3      400.57      422.95     10.63 o
   0  10   3      121.76      122.75      5.28 o
   2  10   3        0.53        5.64      3.82 o
   4  10   3       79.44       81.46      4.98 o
   6  10   3       29.75       30.80      4.62 o
   8  10   3        5.50        4.09      4.56 o
  10  10   3       19.20       12.39      5.26 o
 -13  11   3       80.03       71.81      6.00 o
 -11  11   3       17.67       14.68      5.72 o
  -9  11   3        6.13        0.00      4.27 o
  -7  11   3       84.19       87.16      6.01 o
  -5  11   3      170.17      179.13      5.80 o
  -3  11   3      185.92      186.48      7.97 o
  -1  11   3      297.23      315.50      8.94 o
   1  11   3       87.89       84.54      5.18 o
   3  11   3      150.12      149.19      6.24 o
   5  11   3       22.19       19.19      4.68 o
   7  11   3        8.70        1.17      4.81 o
   9  11   3        8.00        8.81      5.29 o
 -12  12   3       54.40       58.67      8.98 o
 -10  12   3       66.27       75.61      7.16 o
  -8  12   3        4.19        2.38      5.98 o
  -6  12   3       57.25       56.17      5.35 o
  -4  12   3      313.26      292.72      8.89 o
  -2  12   3      155.42      146.63      6.51 o
   0  12   3       34.02       35.86      4.94 o
   2  12   3       57.02       51.23      5.21 o
   4  12   3       15.56       10.26      4.89 o
   6  12   3        0.28       11.13      5.18 o
   8  12   3        2.74        7.03      6.90 o
  -9  13   3       45.36       46.31      7.25 o
  -7  13   3        6.44       14.81      6.35 o
  -5  13   3       79.92       70.75      5.85 o
  -3  13   3      102.95      105.47      6.37 o
  -1  13   3        6.25        6.48      4.93 o
   1  13   3       92.61       87.66      6.02 o
   3  13   3        9.35        0.00      5.47 o
   5  13   3        5.41        2.81      5.21 o
  -8  14   3       35.19      127.63     21.33 o
  -6  14   3       18.11       12.71      9.09 o
  -4  14   3        1.01        3.18      5.96 o
  -2  14   3       49.80       46.54      6.22 o
   0  14   3       20.93       30.03      6.26 o
   2  14   3       51.94       43.51      8.92 o
 -18   0   4       40.56       56.36      6.17 o
 -16   0   4        3.99        0.00      4.52 o
 -14   0   4       96.86       89.08      5.67 o
 -12   0   4      302.23      290.38      9.96 o
 -10   0   4       27.50       33.97      3.45 o
  -8   0   4      974.63     1070.09     36.03 o
  -6   0   4     2981.73     3137.15     70.22 o
  -4   0   4      450.41      411.18     10.11 o
  -2   0   4     2616.88     2625.04     58.75 o
   0   0   4      620.98      604.40     18.18 o
   2   0   4     2659.49     2710.73     76.58 o
   4   0   4      316.05      308.92     11.25 o
   6   0   4      301.61      307.79     16.30 o
   8   0   4      407.43      423.48     21.20 o
  10   0   4      200.46      227.29     15.06 o
  12   0   4       37.03       43.40     10.43 o
 -19   1   4        6.12       10.10      6.14 o
 -17   1   4        0.28        0.00      3.46 o
 -15   1   4       68.66       71.56      4.21 o
 -13   1   4      100.01       90.19      3.84 o
 -11   1   4      140.30      144.33      4.76 o
  -9   1   4      197.76      183.63      4.76 o
  -7   1   4      136.04      130.49      5.07 o
  -5   1   4      188.55      181.67      3.72 o
  -3   1   4       79.58       73.42      2.17 o
  -1   1   4      405.57      406.60      7.87 o
   1   1   4      440.74      429.58      8.30 o
   3   1   4      365.07      355.97      7.15 o
   5   1   4        0.66        0.00      2.31 o
   7   1   4       55.87       54.93      4.07 o
   9   1   4      216.02      242.87     10.64 o
  11   1   4        7.72        3.32      6.12 o
  13   1   4       23.46       28.48      7.88 o
 -18   2   4       12.97       14.82      4.00 o
 -16   2   4        4.23        0.10      3.86 o
 -14   2   4        7.33        6.97      2.98 o
 -12   2   4       77.51       73.48      3.39 o
 -10   2   4       59.67       62.67      2.99 o
  -8   2   4       82.84       84.37      2.77 o
  -6   2   4        1.52        1.42      1.54 o
  -4   2   4       36.28       36.26      2.02 o
  -2   2   4      281.88      285.14      5.88 o
   0   2   4       95.48       91.03      2.78 o
   2   2   4       60.22       65.25      2.80 o
   4   2   4      203.58      197.49      5.33 o
   6   2   4      313.57      286.69      7.22 o
   8   2   4      126.33      134.56      5.75 o
  10   2   4       86.11       92.98      7.59 o
  12   2   4        0.62        5.36      8.12 o
 -19   3   4        2.88        7.30      4.86 o
 -17   3   4       11.34        9.89      4.44 o
 -15   3   4      339.84      336.78      8.74 o
 -13   3   4      286.71      261.52     10.21 o
 -11   3   4      157.28      163.24      4.76 o
  -9   3   4        8.61        8.33      2.56 o
  -7   3   4      280.23      278.34      5.80 o
  -5   3   4      449.52      462.56      7.99 o
  -3   3   4      577.45      601.95     11.32 o
  -1   3   4      946.70      964.28     17.56 o
   1   3   4      318.32      338.87      7.80 o
   3   3   4       28.70       29.85      2.53 o
   5   3   4       60.51       60.54      3.77 o
   7   3   4      276.32      264.65      7.09 o
   9   3   4       83.04       83.06      5.29 o
  11   3   4       49.93       59.70      7.39 o
  13   3   4       11.35       19.98      8.33 o
 -18   4   4        1.74        8.52      4.63 o
 -16   4   4       31.96       36.40      3.80 o
 -14   4   4       48.73       47.58      3.67 o
 -12   4   4       43.13       39.90      3.12 o
 -10   4   4        3.56        0.23      3.07 o
  -8   4   4      282.48      285.58      6.09 o
  -6   4   4      230.01      214.74      4.41 o
  -4   4   4      166.55      153.13      5.66 o
  -2   4   4      551.70      528.89     13.49 o
   0   4   4       24.08       21.88      2.12 o
   2   4   4      145.47      148.26      7.02 o
   4   4   4       39.42       41.27      4.08 o
   6   4   4      416.99      397.60      9.60 o
   8   4   4       82.97       78.82      4.51 o
  10   4   4       72.80       74.56      5.72 o
  12   4   4       16.10       10.33     10.20 o
 -17   5   4        6.86       17.51      7.30 o
 -15   5   4      150.13      156.90      5.58 o
 -13   5   4      127.08      130.25      6.07 o
 -11   5   4       20.67       20.02      4.57 o
  -9   5   4      101.76       97.18      3.35 o
  -7   5   4      157.94      157.54      4.11 o
  -5   5   4       66.49       71.50      2.54 o
  -3   5   4        1.64        3.90      2.50 o
  -1   5   4      564.64      594.85     11.60 o
   1   5   4       77.25       84.42      3.60 o
   3   5   4       33.09       31.27      2.92 o
   5   5   4      498.58      488.78     11.27 o
   7   5   4      277.75      287.36      8.40 o
   9   5   4       14.01       11.76      4.24 o
  11   5   4        8.84        9.89      5.32 o
 -18   6   4        0.74        0.00      4.86 o
 -16   6   4        0.97        2.61      4.50 o
 -14   6   4        3.14        0.00      3.35 o
 -12   6   4       31.25       29.26      3.34 o
 -10   6   4       95.95       94.88      3.94 o
  -8   6   4      165.91      177.23      4.65 o
  -6   6   4      441.14      435.93      7.95 o
  -4   6   4      395.88      413.97      8.52 o
  -2   6   4      617.33      597.29     11.61 o
   0   6   4      185.65      202.30      5.82 o
   2   6   4        0.99        0.00      2.82 o
   4   6   4       81.18       79.67      4.07 o
   6   6   4      238.99      243.24      7.05 o
   8   6   4        2.76        2.91      6.45 o
  10   6   4        2.21        1.75      4.48 o
  12   6   4       23.20       26.81      7.76 o
 -17   7   4        5.70        8.79      7.56 o
 -15   7   4        3.31        2.22      5.23 o
 -13   7   4       16.81       14.32      4.79 o
 -11   7   4       32.58       27.26      3.29 o
  -9   7   4       56.41       56.67      3.26 o
  -7   7   4      827.93      781.45     14.66 o
  -5   7   4      200.57      207.75      5.37 o
  -3   7   4      662.00      667.11     12.96 o
  -1   7   4      231.09      225.83      6.53 o
   1   7   4      141.38      132.95      4.90 o
   3   7   4       89.45       84.65      4.29 o
   5   7   4       57.46       54.39      4.19 o
   7   7   4       31.35       28.51      4.18 o
   9   7   4        3.65        4.83      4.33 o
  11   7   4       11.52       22.71      6.26 o
 -16   8   4       28.05       23.84      5.32 o
 -14   8   4        8.47       11.33      8.06 o
 -12   8   4        1.42        0.00      3.83 o
 -10   8   4      141.29      142.38      4.77 o
  -8   8   4      585.11      572.88     15.63 o
  -6   8   4      872.86      873.37     16.75 o
  -4   8   4      710.72      751.08     16.53 o
  -2   8   4     2910.51     3041.79     60.83 o
   0   8   4      516.58      547.02     22.76 o
   2   8   4       59.08       61.65      4.26 o
   4   8   4       25.32       20.42      3.90 o
   6   8   4       71.16       75.07      4.94 o
   8   8   4       11.11       11.20      4.59 o
  10   8   4       19.68       27.38      8.15 o
 -15   9   4       22.70       21.93      5.08 o
 -13   9   4        5.16        5.08      4.77 o
 -11   9   4       49.95       51.53      4.21 o
  -9   9   4        2.51        0.00      3.85 o
  -7   9   4       59.11       64.28      4.55 o
  -5   9   4      512.07      531.75     11.22 o
  -3   9   4      243.93      241.55      8.02 o
  -1   9   4      519.61      518.85     12.47 o
   1   9   4       28.37       26.44      4.14 o
   3   9   4       11.09        5.74      3.96 o
   5   9   4       43.41       40.31      4.75 o
   7   9   4        5.30        2.58      4.55 o
   9   9   4        7.21       10.79      5.15 o
 -14  10   4        3.61        0.00      5.34 o
 -12  10   4        5.31        9.05     11.87 o
 -10  10   4       56.90       52.79      5.09 o
  -8  10   4       75.03       80.92      6.99 o
  -6  10   4        1.28        2.89      4.23 o
  -4  10   4      105.74       98.97      5.33 o
  -2  10   4      107.23      106.69      5.54 o
   0  10   4       10.78       18.68      5.27 o
   2  10   4        5.98        1.88      4.58 o
   4  10   4       16.90       17.43      4.58 o
   6  10   4        5.83        7.63      4.85 o
   8  10   4        9.51       14.24      5.36 o
 -13  11   4        3.67        0.00      6.51 o
 -11  11   4       31.79       13.57      6.76 o
  -9  11   4      107.52       95.72      6.74 o
  -7  11   4       19.91       15.13      4.87 o
  -5  11   4       70.15       68.65      5.27 o
  -3  11   4       38.32       34.89      4.99 o
  -1  11   4      109.17      100.00      5.83 o
   1  11   4      182.47      167.13      6.88 o
   3  11   4       34.33       50.39      8.24 o
   5  11   4       42.48       65.26      9.36 o
   7  11   4      136.56      138.78      7.05 o
 -10  12   4       15.99        8.13      6.63 o
  -8  12   4        8.61       11.58      7.72 o
  -6  12   4        2.80        0.89      6.02 o
  -4  12   4       20.95       23.11      4.98 o
  -2  12   4        7.79       11.66      5.06 o
   0  12   4       16.34       13.81      5.14 o
   2  12   4       53.70       53.74      5.63 o
   4  12   4       14.73       18.96      8.79 o
  -9  13   4       10.53        1.93      8.41 o
  -7  13   4       10.95        5.90      8.96 o
  -5  13   4        4.35        3.40      6.62 o
  -3  13   4       17.44       18.43      5.53 o
  -1  13   4        6.85       12.24      5.56 o
   1  13   4       45.72       39.61      5.69 o
   3  13   4       36.57       41.94      6.57 o
  -4  14   4        1.19        0.00      7.36 o
  -2  14   4       16.68       23.88      6.21 o
 -19   1   5        4.15        7.67      4.31 o
 -17   1   5        5.52       10.90      4.02 o
 -15   1   5       44.53       43.92      3.82 o
 -13   1   5      339.67      363.98      8.75 o
 -11   1   5      312.48      310.38      7.46 o
  -9   1   5      125.00      128.05      4.03 o
  -7   1   5       41.48       41.07      3.47 o
  -5   1   5      364.14      365.79      6.68 o
  -3   1   5      400.90      381.85      7.68 o
  -1   1   5     1547.66     1566.18     28.00 o
   1   1   5      658.50      650.57     14.06 o
   3   1   5       93.26       88.82      4.60 o
   5   1   5      524.27      535.72     18.16 o
   7   1   5      163.99      166.66      8.99 o
   9   1   5       25.15       28.22      6.91 o
  11   1   5        2.66        5.91     10.58 o
 -18   2   5       14.93       28.92      6.43 o
 -16   2   5       18.70       21.11      3.87 o
 -14   2   5       82.02       78.63      4.19 o
 -12   2   5      317.02      311.57      8.86 o
 -10   2   5      116.04      110.51      3.91 o
  -8   2   5      137.75      136.99      4.18 o
  -6   2   5      442.65      442.87      7.86 o
  -4   2   5      304.01      290.80      6.21 o
  -2   2   5      140.67      131.48      3.65 o
   0   2   5       19.19       17.12      2.15 o
   2   2   5      240.78      226.85      8.60 o
   4   2   5      329.42      310.55      9.40 o
   6   2   5      307.47      309.59     12.36 o
   8   2   5      101.15      107.87      7.94 o
  10   2   5       14.48       23.88      7.38 o
 -19   3   5       22.46       45.01      7.42 o
 -17   3   5       16.20       14.25      3.92 o
 -15   3   5      173.70      202.46      6.30 o
 -13   3   5      142.78      135.35      4.86 o
 -11   3   5       35.72       32.60      4.93 o
  -9   3   5       78.93       90.01      3.67 o
  -7   3   5      670.80      682.87     12.68 o
  -5   3   5      198.68      197.54      4.76 o
  -3   3   5       87.72       82.91      3.02 o
  -1   3   5       87.77       89.61      3.10 o
   1   3   5      117.77      110.70      4.30 o
   3   3   5      201.06      190.81      5.61 o
   5   3   5      251.59      251.94      7.17 o
   7   3   5      212.60      228.91     10.55 o
   9   3   5       35.55       52.72      8.49 o
  11   3   5       28.58       43.53      8.51 o
 -18   4   5        2.98        0.00      4.22 o
 -16   4   5       14.83       20.14      3.95 o
 -14   4   5      141.29      141.47      7.26 o
 -12   4   5      128.27      125.95      4.72 o
 -10   4   5      137.88      131.95      4.46 o
  -8   4   5      381.88      373.46      7.71 o
  -6   4   5      195.59      185.75      4.72 o
  -4   4   5      194.16      181.94      4.62 o
  -2   4   5       94.74       99.25      3.38 o
   0   4   5      232.29      237.26      6.49 o
   2   4   5      158.96      163.85      5.20 o
   4   4   5      111.96      112.21      4.75 o
   6   4   5       35.35       35.32      4.13 o
   8   4   5      101.30      123.48      8.86 o
  10   4   5       14.14       23.52      8.01 o
 -17   5   5        6.95        7.50      4.24 o
 -15   5   5       76.14       93.40      4.80 o
 -13   5   5       13.71       17.20      3.51 o
 -11   5   5       83.22       81.16      4.07 o
  -9   5   5      130.59      139.08      5.97 o
  -7   5   5      279.68      269.40      7.04 o
  -5   5   5       63.70       62.29      3.17 o
  -3   5   5      905.17      874.20     18.60 o
  -1   5   5      195.06      194.18      5.84 o
   1   5   5      193.21      189.07      5.77 o
   3   5   5      209.23      200.35      6.19 o
   5   5   5       69.77       79.04      4.54 o
   7   5   5       48.12       50.35      4.68 o
   9   5   5       49.09       56.67      8.21 o
 -16   6   5       60.39       59.84      4.74 o
 -14   6   5       24.14       25.76      8.59 o
 -12   6   5        9.26        8.90      3.35 o
 -10   6   5      339.58      325.30      9.51 o
  -8   6   5      540.57      507.54     11.61 o
  -6   6   5     1495.39     1472.83     29.86 o
  -4   6   5       55.17       60.59      3.42 o
  -2   6   5     1162.18     1096.61     23.03 o
   0   6   5        0.65        1.99      3.21 o
   2   6   5       38.00       41.25      3.75 o
   4   6   5       48.80       43.52      4.16 o
   6   6   5       24.40       18.34      4.62 o
   8   6   5       13.00       14.46      4.88 o
  10   6   5        7.66       11.17      8.33 o
 -17   7   5       13.50       13.35      9.94 o
 -15   7   5       41.75       49.40      4.57 o
 -13   7   5       14.68       12.10      3.85 o
 -11   7   5       72.49       78.46      5.16 o
  -9   7   5      156.98      151.03      5.51 o
  -7   7   5       14.50       11.80      3.59 o
  -5   7   5       76.21       79.98      3.89 o
  -3   7   5      615.25      594.44     13.60 o
  -1   7   5      455.92      405.88     10.10 o
   1   7   5       12.90        9.14      3.65 o
   3   7   5       41.56       48.27      4.30 o
   5   7   5       90.06       84.42      5.19 o
   7   7   5        3.81        3.83      4.61 o
   9   7   5       28.87       30.07      6.43 o
 -16   8   5       12.31       13.11      5.25 o
 -14   8   5       16.63       17.31      5.03 o
 -12   8   5       14.41       15.57      6.28 o
 -10   8   5       49.58       51.25      4.82 o
  -8   8   5       10.90        9.90      3.85 o
  -6   8   5      116.11      124.10      5.33 o
  -4   8   5      147.46      150.94      5.86 o
  -2   8   5      206.13      201.90     10.10 o
   0   8   5       93.97       82.90      4.87 o
   2   8   5       40.00       35.17      4.39 o
   4   8   5       25.49       27.94      4.53 o
   6   8   5       15.21       11.55      4.72 o
   8   8   5        4.97        2.78      4.57 o
 -15   9   5       15.84       14.19      6.86 o
 -13   9   5       25.31       24.24      7.47 o
 -11   9   5      121.08      115.50      8.91 o
  -9   9   5      202.12      211.68     13.31 o
  -7   9   5      106.35      104.04      5.51 o
  -5   9   5       28.65       28.89      5.29 o
  -3   9   5      110.94      124.97      5.82 o
  -1   9   5      219.12      208.16      7.15 o
   1   9   5       42.57       44.72      4.81 o
   3   9   5       10.06        8.86      4.63 o
   5   9   5      107.33      121.04      6.35 o
   7   9   5       35.87       47.22      5.75 o
 -14  10   5       19.32       21.35      6.98 o
 -12  10   5        2.02        0.00      5.46 o
 -10  10   5      130.03      139.35     12.58 o
  -8  10   5       32.61       30.72      5.00 o
  -6  10   5       36.47       44.23      7.76 o
  -4  10   5      154.12      128.30      8.65 o
  -2  10   5      138.59      134.90      6.38 o
   0  10   5       55.20       52.92      5.30 o
   2  10   5       21.29       13.46      4.90 o
   4  10   5       31.92       33.01      5.51 o
   6  10   5       19.89       30.65      5.70 o
 -11  11   5       56.27       58.92      6.67 o
  -9  11   5       33.19       27.78      5.67 o
  -7  11   5       17.11       21.41      8.07 o
  -5  11   5       72.60       67.95      6.87 o
  -3  11   5      396.86      377.54     10.91 o
  -1  11   5      134.55      134.60      6.83 o
   1  11   5        1.50        7.26      7.23 o
   3  11   5        0.76        0.00      5.24 o
   5  11   5       17.65       22.74      5.86 o
 -10  12   5        7.57       10.82      6.22 o
  -8  12   5        7.19       35.60     32.05 o
  -6  12   5        1.56        7.99      8.37 o
  -4  12   5       50.60       42.85      7.01 o
  -2  12   5       56.95       42.56      6.05 o
   0  12   5       42.91       40.52      5.85 o
   2  12   5       45.48       54.59      7.62 o
  -7  13   5       39.63       52.05      7.78 o
  -5  13   5       88.93      116.43      9.09 o
  -3  13   5       27.87       31.97      6.27 o
  -1  13   5       37.11       33.76      6.30 o
 -18   0   6        7.15       13.90      6.13 o
 -16   0   6       10.05       15.82      5.62 o
 -14   0   6      289.51      307.02     16.44 o
 -12   0   6       62.57       67.84      8.00 o
 -10   0   6      116.53      121.49     10.20 o
  -8   0   6      149.85      142.69      6.35 o
  -6   0   6       38.76       39.24      3.56 o
  -4   0   6      312.89      304.52     10.76 o
  -2   0   6      535.00      526.41     16.81 o
   0   0   6      161.66      167.01      7.55 o
   2   0   6       37.87       42.37      8.42 o
   4   0   6      419.22      483.59     24.52 o
   6   0   6      179.12      175.83     13.65 o
   8   0   6        6.60       12.14     10.23 o
 -17   1   6        4.58        9.17      4.16 o
 -15   1   6       80.75       78.76      6.57 o
 -13   1   6      209.78      232.18      6.83 o
 -11   1   6       11.02        7.66      2.93 o
  -9   1   6       13.83       14.48      2.88 o
  -7   1   6      202.09      202.39      6.35 o
  -5   1   6       26.30       23.51      2.67 o
  -3   1   6      165.35      152.71      4.96 o
  -1   1   6       59.65       61.51      3.62 o
   1   1   6      165.67      171.07      6.48 o
   3   1   6       31.16       28.42      5.86 o
   5   1   6      221.70      230.91     11.94 o
   7   1   6       38.87       63.02      7.85 o
   9   1   6        2.30        4.69      7.79 o
 -18   2   6        2.85        4.02      4.44 o
 -16   2   6        7.07        5.20      3.85 o
 -14   2   6        8.98       12.56      3.56 o
 -12   2   6        6.33        8.05      3.19 o
 -10   2   6       99.83      107.38      5.35 o
  -8   2   6      320.00      329.11     15.63 o
  -6   2   6       44.96       53.59      3.74 o
  -4   2   6      253.21      241.98      5.72 o
  -2   2   6      493.19      472.15     10.88 o
   0   2   6      386.18      378.87     10.87 o
   2   2   6       89.10       92.76      5.31 o
   4   2   6       77.83       77.13      7.17 o
   6   2   6       14.85       19.79      6.72 o
   8   2   6       10.38        8.18      7.20 o
 -17   3   6        5.20        4.72      4.10 o
 -15   3   6       37.61       38.38      4.07 o
 -13   3   6      142.33      159.49      9.17 o
 -11   3   6       69.36       67.91      3.87 o
  -9   3   6       38.71       39.50      3.83 o
  -7   3   6      130.45      135.25      4.76 o
  -5   3   6       38.35       35.00      2.87 o
  -3   3   6       14.82       13.24      2.56 o
  -1   3   6      268.61      240.38     10.42 o
   1   3   6        5.10        0.90      3.84 o
   3   3   6       18.84       14.95      4.48 o
   5   3   6      181.82      187.38     11.89 o
   7   3   6        9.08        3.98      6.86 o
   9   3   6       27.52       43.16     10.20 o
 -16   4   6       10.46        8.37      4.06 o
 -14   4   6       30.79       35.33      4.66 o
 -12   4   6       29.48       34.56      8.13 o
 -10   4   6       16.41       14.36      3.68 o
  -8   4   6      173.76      172.17      9.51 o
  -6   4   6      397.49      382.50     11.98 o
  -4   4   6      201.08      180.16      8.59 o
  -2   4   6      401.32      374.41     14.04 o
   0   4   6      128.86      118.85      5.63 o
   2   4   6      117.35      122.90      6.14 o
   4   4   6       62.38       63.56      6.98 o
   6   4   6       12.53       10.44      7.03 o
   8   4   6       11.51       12.95      7.79 o
 -17   5   6        9.95       15.49      4.76 o
 -15   5   6       89.20       89.83      5.05 o
 -13   5   6       30.62       35.82      5.51 o
 -11   5   6       47.82       51.40      4.58 o
  -9   5   6      114.55      120.58      5.55 o
  -7   5   6      313.03      320.80      8.31 o
  -5   5   6       62.79       58.39      3.59 o
  -3   5   6       83.01       87.66      4.40 o
  -1   5   6       86.97       78.84      4.37 o
   1   5   6       54.76       47.11      3.99 o
   3   5   6       29.12       26.91      7.95 o
   5   5   6        5.08        6.03      5.56 o
   7   5   6       53.25       71.35      8.35 o
 -16   6   6       43.37       48.95      5.47 o
 -14   6   6       66.52       62.28      5.36 o
 -12   6   6       15.78       11.40      4.32 o
 -10   6   6       45.05       37.13      4.43 o
  -8   6   6      274.78      276.10      7.76 o
  -6   6   6      305.67      294.65      8.01 o
  -4   6   6      179.65      169.66      5.90 o
  -2   6   6      136.80      147.12      5.63 o
   0   6   6        8.70        8.27      3.84 o
   2   6   6       59.65       49.68      4.55 o
   4   6   6        4.62        7.86      4.49 o
   6   6   6       19.68       16.77      6.34 o
 -15   7   6       62.07       69.58      5.90 o
 -13   7   6        4.23        1.72      5.95 o
 -11   7   6        0.53        0.00      4.17 o
  -9   7   6       19.57       15.97      4.42 o
  -7   7   6       23.58       13.97      4.10 o
  -5   7   6       33.38       30.99      4.89 o
  -3   7   6      129.71      115.96      5.28 o
  -1   7   6       41.83       52.10      5.17 o
   1   7   6       15.75       16.48      4.64 o
   3   7   6       75.63       70.66      5.16 o
   5   7   6        9.74       10.31      5.12 o
   7   7   6       19.73       14.22     13.77 o
 -14   8   6       36.29       32.53      5.56 o
 -12   8   6       24.46       26.05      6.48 o
 -10   8   6       44.96       40.07      5.21 o
  -8   8   6        9.62       13.72      4.49 o
  -6   8   6       18.11       16.87      5.35 o
  -4   8   6       45.34       43.06      4.73 o
  -2   8   6       26.78       31.31      4.85 o
   0   8   6       39.21       31.04      4.71 o
   2   8   6        8.95        9.78      4.56 o
   4   8   6        9.57       18.20      5.14 o
   6   8   6       39.99       44.31      5.84 o
 -13   9   6        5.62        4.21      7.28 o
 -11   9   6       18.18       16.45      5.48 o
  -9   9   6       30.31       30.34      5.51 o
  -7   9   6        5.23        1.51      5.60 o
  -5   9   6       43.24       44.83      6.03 o
  -3   9   6      222.00      201.55     11.46 o
  -1   9   6       24.65       25.95      5.14 o
   1   9   6       21.35       23.57      5.22 o
   3   9   6       21.41       25.09      5.44 o
   5   9   6        3.23        1.62      5.54 o
 -12  10   6        6.32        3.86      6.05 o
 -10  10   6       20.33       23.24      6.06 o
  -8  10   6       14.91       16.68      6.50 o
  -6  10   6       17.97       16.97      6.28 o
  -4  10   6      387.84      334.01     14.68 o
  -2  10   6      105.03      101.76      6.40 o
   0  10   6       70.28       64.49      7.95 o
   2  10   6       16.24       12.42      5.71 o
  -9  11   6       24.33       29.51      7.32 o
  -7  11   6      108.67      140.08     22.86 o
  -5  11   6       92.85       96.04      8.04 o
  -3  11   6      139.54      128.27      7.36 o
  -1  11   6       92.84      108.32     11.55 o
   1  11   6       77.35       91.62      6.88 o
  -6  12   6       50.81       48.73      7.76 o
  -4  12   6       21.12       27.87      7.42 o
 -17   1   7       27.00       32.83      4.71 o
 -15   1   7       81.55       96.20      9.12 o
 -13   1   7        1.66        6.02      4.73 o
 -11   1   7       18.98       22.15      4.13 o
  -9   1   7       92.18       92.39      4.95 o
  -7   1   7      244.71      230.98     10.50 o
  -5   1   7      137.68      137.17      6.75 o
  -3   1   7      367.53      379.92      9.49 o
  -1   1   7      141.37      153.79      6.63 o
   1   1   7       56.03       69.19     13.08 o
   3   1   7      113.02      125.11      8.72 o
   5   1   7      227.33      250.27     12.10 o
   7   1   7        0.29        0.30      7.27 o
 -16   2   7        2.60        2.95      4.43 o
 -14   2   7       73.22       87.40      5.82 o
 -12   2   7       31.66       29.41      4.54 o
 -10   2   7       73.19       66.61      4.75 o
  -8   2   7      361.77      365.28     14.44 o
  -6   2   7        2.55        3.73      4.14 o
  -4   2   7      155.02      149.84      6.60 o
  -2   2   7      534.81      518.83     20.36 o
   0   2   7       69.96       75.66      8.48 o
   2   2   7       39.49       48.29      7.63 o
   4   2   7       16.00        6.99      6.98 o
   6   2   7        7.27       16.19     13.52 o
 -17   3   7       10.16       20.06      5.06 o
 -15   3   7       43.02       50.82      5.86 o
 -13   3   7       22.75       31.36      4.71 o
 -11   3   7       10.27       11.34      4.42 o
  -9   3   7      236.87      225.53     11.14 o
  -7   3   7      428.26      411.83     22.12 o
  -5   3   7      249.42      223.41      7.64 o
  -3   3   7       48.03       42.61      4.82 o
  -1   3   7       75.97       80.72      5.43 o
   1   3   7       20.81       19.10      6.71 o
   3   3   7       30.98       28.67     12.38 o
   5   3   7      101.47      100.04      8.59 o
 -16   4   7       37.52       44.14      5.39 o
 -14   4   7       22.39       33.86      4.90 o
 -12   4   7       38.07       48.95      4.96 o
 -10   4   7       32.60       34.60      6.53 o
  -8   4   7      234.28      236.82      9.89 o
  -6   4   7       78.68       74.32      4.61 o
  -4   4   7      459.14      487.11     23.85 o
  -2   4   7        1.49        2.02      7.73 o
   0   4   7      113.84      132.85      6.56 o
   2   4   7       16.33       15.84      5.26 o
   4   4   7       33.80       42.49      7.44 o
   6   4   7       39.54       46.53      8.12 o
 -15   5   7        5.83        5.79      4.90 o
 -13   5   7       23.38       30.22      4.99 o
 -11   5   7      279.79      292.05     11.37 o
  -9   5   7       94.93       89.96      5.61 o
  -7   5   7       36.34       35.37      4.33 o
  -5   5   7       53.09       51.80      6.53 o
  -3   5   7       58.49       49.79      5.01 o
  -1   5   7       78.21       73.07      6.06 o
   1   5   7        8.81        2.81      5.24 o
   3   5   7        7.77        8.53      5.73 o
   5   5   7       17.43       34.65      7.76 o
 -14   6   7       39.84       44.18      6.06 o
 -12   6   7       53.20       65.89      5.63 o
 -10   6   7       58.55       68.88      5.59 o
  -8   6   7        8.29        8.77      4.77 o
  -6   6   7       85.55       85.83     12.75 o
  -4   6   7       13.66       12.92      5.03 o
  -2   6   7      110.13      106.83      5.61 o
   0   6   7       68.23       70.04      6.19 o
   2   6   7       14.56       24.43      6.01 o
   4   6   7       24.13       19.52      8.92 o
 -13   7   7       20.21       15.99      5.24 o
 -11   7   7       15.36       20.19      5.18 o
  -9   7   7       73.64       76.21      5.95 o
  -7   7   7       75.20       69.79      6.32 o
  -5   7   7       70.04       61.60      5.85 o
  -3   7   7       24.42       13.90      4.85 o
  -1   7   7        2.66        1.92      4.61 o
   1   7   7        0.21        0.87      5.93 o
   3   7   7       17.90       17.32      6.74 o
 -12   8   7        5.74        6.45      6.14 o
 -10   8   7        1.67        3.46      5.51 o
  -8   8   7        1.09        0.00      6.56 o
  -6   8   7       12.40       23.41      5.50 o
  -4   8   7       17.25       10.97      5.75 o
  -2   8   7        3.89        5.57      5.11 o
   0   8   7       16.16       13.25      5.25 o
   2   8   7       10.53        9.28      6.72 o
 -11   9   7        4.05        2.81      6.08 o
  -9   9   7       63.57       53.88      8.21 o
  -7   9   7        3.66        9.65      9.41 o
  -5   9   7        9.15        6.25      6.20 o
  -3   9   7       31.79       35.43      6.74 o
  -1   9   7       19.36       12.75      5.77 o
   1   9   7       31.99       36.58      6.01 o
  -8  10   7       23.70       28.99      6.41 o
  -6  10   7       65.03       66.79      7.16 o
  -4  10   7       83.51       75.16      8.14 o
  -2  10   7       18.53        3.72      5.96 o
 -14   0   8       87.76       93.02     10.73 o
 -12   0   8       38.42       36.63      8.45 o
 -10   0   8      261.57      253.59     15.03 o
  -8   0   8      549.55      532.67     24.89 o
  -6   0   8      147.45      162.99     12.24 o
  -4   0   8      295.38      304.58     12.29 o
  -2   0   8       70.01       64.37     10.87 o
   0   0   8       19.18       24.65      9.73 o
   2   0   8        4.82        0.00      9.83 o
 -15   1   8       19.35       23.17      6.51 o
 -13   1   8        4.02        0.00      8.15 o
 -11   1   8        1.23        0.00      5.62 o
  -9   1   8      100.74      102.30      7.22 o
  -7   1   8       25.36       23.92      5.95 o
  -5   1   8       22.89       23.32      9.61 o
  -3   1   8      148.69      156.86      7.24 o
  -1   1   8       34.20       44.29      7.38 o
   1   1   8        3.79        0.00     11.04 o
   3   1   8       42.03       38.35     11.02 o
 -14   2   8       27.69       22.54      5.43 o
 -12   2   8      107.33       99.54      7.62 o
 -10   2   8       29.77       31.68      6.99 o
  -8   2   8       22.25       20.39      5.99 o
  -6   2   8       21.14       21.06      5.53 o
  -4   2   8       13.17       12.84      5.06 o
  -2   2   8       33.50       36.96      5.89 o
   0   2   8       21.41       17.04     13.75 o
   2   2   8       35.32       54.94      7.84 o
 -15   3   8       14.61       20.62      5.54 o
 -13   3   8       60.01       66.83      5.96 o
 -11   3   8       64.12       55.52      9.73 o
  -9   3   8       44.52       34.31      6.32 o
  -7   3   8      112.93      108.52      7.43 o
  -5   3   8       63.51       65.50      6.87 o
  -3   3   8       39.40       33.66      7.80 o
  -1   3   8       24.46       24.67      5.63 o
   1   3   8       22.72       15.61      6.87 o
   3   3   8       82.10       86.88      8.61 o
 -14   4   8       31.55       43.44      5.44 o
 -12   4   8       16.06       23.17      8.53 o
 -10   4   8       36.56       39.23      5.60 o
  -8   4   8       14.74       11.04      6.11 o
  -6   4   8       20.21       25.59      9.36 o
  -4   4   8       30.74       20.21      6.28 o
  -2   4   8       34.98       43.48      7.38 o
   0   4   8        7.44        5.40      6.47 o
   2   4   8        3.01       10.24      7.55 o
 -13   5   8       13.54       10.96      5.42 o
 -11   5   8       14.66        7.16      6.13 o
  -9   5   8       14.78       23.11      6.99 o
  -7   5   8       45.82       39.18      9.56 o
  -5   5   8       17.72        7.24      7.19 o
  -3   5   8       54.57       51.24      5.79 o
  -1   5   8       10.68        4.98      5.42 o
   1   5   8       25.60       37.63      7.77 o
 -12   6   8       14.82       20.67      5.57 o
 -10   6   8        8.29       11.59      5.64 o
  -8   6   8        6.76        0.00      7.90 o
  -6   6   8       18.01       12.41      7.24 o
  -4   6   8        7.67        4.63      7.98 o
  -2   6   8       53.68       56.27      9.85 o
   0   6   8       14.38       14.93      6.18 o
 -11   7   8       11.42        0.00      5.68 o
  -9   7   8        8.93       16.26      7.88 o
  -7   7   8       23.78       13.93      6.24 o
  -5   7   8       35.02        8.56      8.03 o
  -3   7   8        9.92        4.74     13.92 o
  -1   7   8       12.62        8.70      6.99 o
  -8   8   8      163.14      132.82     36.58 o
  -6   8   8      145.59      139.33     14.04 o
  -4   8   8        3.77        0.00      8.47 o
 -11   1   9       19.40       15.34      7.05 o
  -9   1   9      151.82      157.33     12.31 o
  -7   1   9       42.78       43.61      7.34 o
  -5   1   9       32.18       28.41     10.16 o
  -3   1   9      140.87      175.71     11.05 o
  -1   1   9       30.45       39.86     11.42 o
 -12   2   9        1.22        6.77      6.95 o
 -10   2   9       10.57       10.12      6.90 o
  -8   2   9       89.33       76.20      8.17 o
  -6   2   9        1.25        3.39     10.10 o
  -4   2   9      120.04      118.88     13.12 o
  -2   2   9      103.53      112.84     11.54 o
 -11   3   9       34.62       33.04      8.97 o
  -9   3   9       84.63       86.80     10.10 o
  -7   3   9       15.78       16.07      9.86 o
  -5   3   9       31.53       21.67     10.73 o
  -3   3   9       98.81      104.39     12.14 o
 -10   4   9       25.39       22.30      7.38 o
  -8   4   9       11.85        0.00      9.53 o
  -6   4   9        4.16        6.68     10.83 o
  -4   4   9        4.88        0.00      7.20 o
 
